# Supplementary material for: Physical healing as a function of perceived time
Source: Sci Rep. 2023 Dec 17;13:22432. doi: 10.1038/s41598-023-50009-3 (PMC10725481; doi:10.1038/s41598-023-50009-3)
Supplement: Supplementary file 6 — Supplementary Information 6. [file 41598_2023_50009_MOESM6_ESM.csv]

Subject	Session_Mood	Age	Gender	Race	Condition_14	Condition_28	Condition_56	PSS_sum	Mindfulness	Extraversion	Agreeableness	Conscientiousness	Neuroticism	Openness	Dscale	Ascale
38401	4.429	36	Male	Not white	6.52	6.104	8.944	21	61	2.5	3	6.5	3	5	2	6
91022	13.524	24	Male	White	7.02	5.56	6.64	28	75	4	4	4	3.5	5	6	16
111191	6.238	22	Male	White	4.464	5.4	8.636	19	85	6	3	5	3.5	4	1	6
117694	6.389	45	Female	Not white	7.512	7.348	8.276	11	92	3.5	1	7	1	6.5	4	0
8wdBWLDXgY	9.667	30	Male	White	5.516	3.976	NA	30	73	3.5	6	5.5	5	4.5	9	8
141451	6.429	34	Female	White	3.656	4.888	5.328	31	86	4	2.5	5.5	3.5	6	5	12
155719	4.905	45	Female	White	2.216	5.244	3.78	22	74	1	4.5	7	3	4	1	10
162277	10.095	41	Male	Not white	6.02	8.036	4.96	21	81	5	2	6	2	6.5	1	3
183271	7.762	32	Female	White	5.948	4.536	4.548	28	54	1.5	2.5	4	5.5	3.5	4	15
190657	8.524	26	Female	Not white	5.764	7.436	7.116	21	64	5	1	4.5	1	5	3	5
194035	10.714	23	Female	White	7.984	9.224	9.788	22	80	6.5	5	2	5	6.5	8	15
196240	14.857	25	Female	White	6.52	6.524	5.828	30	83	7	4.5	4	3	7	5	13
236890	10.905	23	Female	White	3.9	7.196	8.272	34	78	3	2	3	6.5	5.5	3	16
236947	6.286	35	Female	Not white	5.296	6.08	9.08	29	80	3	2	6	5.5	6.5	4	13
241972	8.238	27	Female	Not white	9.408	8.12	7.984	19	82	7	2	6	2	6.5	1	3
242722	11.381	25	Female	White	8.08	5.7	6.632	24	76	6	2.5	5.5	4	5.5	2	11
243649	7	20	Male	White	4.692	5.364	8.252	26	76	4.5	3.5	5.5	5.5	3	6	11
243823	4.19	19	Male	Not white	2.168	8.18	8.464	13	62	3.5	1.5	6.5	1.5	5.5	2	1
244027	3.333	20	Male	Not white	6.796	3.832	7.752	21	78	5.5	2.5	6	4.5	6.5	3	7
244105	7.286	19	Female	White	8.016	6.94	8.788	12	80	5	1	6	2	4	1	3
244168	5.143	20	Female	White	7.388	9.708	7.28	24	87	4	1.5	6.5	3.5	6.5	2	4
245662	8.381	20	Male	White	NA	8.408	7.396	19	84	4	1	6.5	1	6	2	3
245740	10.095	20	Female	Not white	5.724	6.584	8.432	35	86	2.5	6	2	6	5.5	7	8
245851	10.54	21	Female	Not white	8.028	8.244	6.296	23	74	7	4	6.5	4.5	5.5	5	11
246313	9.905	27	Female	Not white	8.56	5.604	7.836	23	68	5	2.5	6.5	2	3.5	3	7
250894	5.762	28	Male	Not white	8.3	4.308	7.624	29	82	2.5	2	7	3	7	8	12
251029	5.679	25	Female	White	5.344	5.56	6.436	17	79	7	3	5.5	5	6.5	0	9
4pgDVrelbG	7.476	31	Female	Not white	4.316	6.428	9.508	20	73	7	3	4.5	2	7	3	9
7EbKpQKldL	7.238	43	Female	White	5.464	6.476	7.26	20	68	1.5	2	4.5	4	4	2	7
8wdBWA01gY	8.143	34	Female	White	6.748	5.772	6.448	17	76	2	3.5	6.5	3	5.5	2	7
mVbq3NnNg3	7.048	31	Female	Not white	6.016	5.396	4.924	22	77	5.5	2	5.5	3.5	6	3	8
YB70MS	9.952	37	Female	White	6.844	7.956	7.8	25	67	5.5	3.5	5.5	4.5	6	7	13
YOd730lpdy	9.476	27	Female	White	7.272	6.072	7.184	24	69	4	2.5	5.5	3	5.5	2	1
