# Supplementary material for: Physical healing as a function of perceived time
Source: Sci Rep. 2023 Dec 17;13:22432. doi: 10.1038/s41598-023-50009-3 (PMC10725481; doi:10.1038/s41598-023-50009-3)
Supplement: Supplementary file 8 — Supplementary Information 8. [file 41598_2023_50009_MOESM8_ESM.csv]

Subject	ResponseId	Condition	Session	Healing	Session_Mood	Age	Gender	Race	PSS_sum	Mindfulness	Extraversion	Agreeableness	Conscientiousness	Neuroticism	Openness	Dscale	Ascale
111191	R_pgXW2ib04rk04U1	14	2	7.5	6.238	22	Male	White	19	85	6	3	5	3.5	4	1	6
111191	R_1DZrj0mXFNlzerG	14	2	0	6.238	22	Male	White	19	85	6	3	5	3.5	4	1	6
111191	R_2e2Lr3jZB2CVAh6	14	2	8.7	6.238	22	Male	White	19	85	6	3	5	3.5	4	1	6
111191	R_1QtmXo279oXTu6f	14	2	2.9	6.238	22	Male	White	19	85	6	3	5	3.5	4	1	6
111191	R_2Tt4FbnxiErpj5o	28	3	2	6.238	22	Male	White	19	85	6	3	5	3.5	4	1	6
111191	R_3k7AKoCwRJTTPBK	14	2	4.6	6.238	22	Male	White	19	85	6	3	5	3.5	4	1	6
111191	R_3k7AKoCwRJTTPBK	56	1	9.2	6.238	22	Male	White	19	85	6	3	5	3.5	4	1	6
111191	R_2q1OevqncmA72jV	14	2	5	6.238	22	Male	White	19	85	6	3	5	3.5	4	1	6
111191	R_3Ena5XdKlAMmmtR	14	2	3.5	6.238	22	Male	White	19	85	6	3	5	3.5	4	1	6
111191	R_e5kGNps24JhW5s5	14	2	3.2	6.238	22	Male	White	19	85	6	3	5	3.5	4	1	6
111191	R_2wGKrNIafrW1exi	14	2	3.2	6.238	22	Male	White	19	85	6	3	5	3.5	4	1	6
111191	R_2Tt4FbnxiErpj5o	14	2	6.3	6.238	22	Male	White	19	85	6	3	5	3.5	4	1	6
111191	R_RPiO4ewTjfuNciZ	14	2	6.9	6.238	22	Male	White	19	85	6	3	5	3.5	4	1	6
111191	R_2q1OevqncmA72jV	28	3	6	6.238	22	Male	White	19	85	6	3	5	3.5	4	1	6
111191	R_OKaiNq0VmcdYtUd	14	2	3.6	6.238	22	Male	White	19	85	6	3	5	3.5	4	1	6
111191	R_pgXW2ib04rk04U1	28	3	9	6.238	22	Male	White	19	85	6	3	5	3.5	4	1	6
111191	R_2PwkqDN24Ee3xAa	14	2	1	6.238	22	Male	White	19	85	6	3	5	3.5	4	1	6
111191	R_2PwkqDN24Ee3xAa	28	3	5.1	6.238	22	Male	White	19	85	6	3	5	3.5	4	1	6
111191	R_6R7uDJfvhb6P2SZ	14	2	3.6	6.238	22	Male	White	19	85	6	3	5	3.5	4	1	6
111191	R_1jcDnXGfNkNaqDb	14	2	0.4	6.238	22	Male	White	19	85	6	3	5	3.5	4	1	6
111191	R_ePOc3sh5wvaa2iJ	14	2	6.5	6.238	22	Male	White	19	85	6	3	5	3.5	4	1	6
111191	R_1P7V9YwARvHwbFC	14	2	9.8	6.238	22	Male	White	19	85	6	3	5	3.5	4	1	6
111191	R_RgGuXf1AQQMmHoR	28	3	5	6.238	22	Male	White	19	85	6	3	5	3.5	4	1	6
111191	R_RgGuXf1AQQMmHoR	14	2	5.1	6.238	22	Male	White	19	85	6	3	5	3.5	4	1	6
111191	R_1P7V9YwARvHwbFC	28	3	5.3	6.238	22	Male	White	19	85	6	3	5	3.5	4	1	6
111191	R_1F99W1Qnk3uLGTg	14	2	2.8	6.238	22	Male	White	19	85	6	3	5	3.5	4	1	6
111191	R_2Tt4FbnxiErpj5o	56	1	9.8	6.238	22	Male	White	19	85	6	3	5	3.5	4	1	6
111191	R_2e2Lr3jZB2CVAh6	28	3	6.4	6.238	22	Male	White	19	85	6	3	5	3.5	4	1	6
111191	R_3k7AKoCwRJTTPBK	28	3	5.5	6.238	22	Male	White	19	85	6	3	5	3.5	4	1	6
111191	R_1QtmXo279oXTu6f	56	1	9.6	6.238	22	Male	White	19	85	6	3	5	3.5	4	1	6
111191	R_1QtmXo279oXTu6f	28	3	6.9	6.238	22	Male	White	19	85	6	3	5	3.5	4	1	6
111191	R_2PwkqDN24Ee3xAa	56	1	9.2	6.238	22	Male	White	19	85	6	3	5	3.5	4	1	6
111191	R_6R7uDJfvhb6P2SZ	28	3	3.4	6.238	22	Male	White	19	85	6	3	5	3.5	4	1	6
111191	R_1l3kgHFs0O8geyA	14	2	8.7	6.238	22	Male	White	19	85	6	3	5	3.5	4	1	6
111191	R_27JttzJouwhMv5P	14	2	2	6.238	22	Male	White	19	85	6	3	5	3.5	4	1	6
111191	R_27JttzJouwhMv5P	28	3	5	6.238	22	Male	White	19	85	6	3	5	3.5	4	1	6
111191	R_PINksxbIgYUqd0t	28	3	7.4	6.238	22	Male	White	19	85	6	3	5	3.5	4	1	6
111191	R_PINksxbIgYUqd0t	14	2	1.7	6.238	22	Male	White	19	85	6	3	5	3.5	4	1	6
111191	R_2wGKrNIafrW1exi	28	3	3.2	6.238	22	Male	White	19	85	6	3	5	3.5	4	1	6
111191	R_1I4p00HhjngCBwT	28	3	3.8	6.238	22	Male	White	19	85	6	3	5	3.5	4	1	6
111191	R_OKaiNq0VmcdYtUd	28	3	5.7	6.238	22	Male	White	19	85	6	3	5	3.5	4	1	6
111191	R_pgXW2ib04rk04U1	56	1	9.9	6.238	22	Male	White	19	85	6	3	5	3.5	4	1	6
111191	R_1DZrj0mXFNlzerG	28	3	3	6.238	22	Male	White	19	85	6	3	5	3.5	4	1	6
111191	R_1DZrj0mXFNlzerG	56	1	9.4	6.238	22	Male	White	19	85	6	3	5	3.5	4	1	6
111191	R_tY9Y1QEpQMenClH	28	3	5.7	6.238	22	Male	White	19	85	6	3	5	3.5	4	1	6
111191	R_tY9Y1QEpQMenClH	14	2	6.3	6.238	22	Male	White	19	85	6	3	5	3.5	4	1	6
111191	R_ePOc3sh5wvaa2iJ	28	3	8.2	6.238	22	Male	White	19	85	6	3	5	3.5	4	1	6
111191	R_3JC4uX3jyxVuoiZ	28	3	6.1	6.238	22	Male	White	19	85	6	3	5	3.5	4	1	6
111191	R_3JC4uX3jyxVuoiZ	14	2	6.9	6.238	22	Male	White	19	85	6	3	5	3.5	4	1	6
111191	R_RgGuXf1AQQMmHoR	56	1	8.4	6.238	22	Male	White	19	85	6	3	5	3.5	4	1	6
111191	R_1P7V9YwARvHwbFC	56	1	9.4	6.238	22	Male	White	19	85	6	3	5	3.5	4	1	6
111191	R_2wGKrNIafrW1exi	56	1	7.3	6.238	22	Male	White	19	85	6	3	5	3.5	4	1	6
111191	R_RPiO4ewTjfuNciZ	28	3	7.3	6.238	22	Male	White	19	85	6	3	5	3.5	4	1	6
111191	R_1I4p00HhjngCBwT	56	1	8.9	6.238	22	Male	White	19	85	6	3	5	3.5	4	1	6
111191	R_1F99W1Qnk3uLGTg	28	3	4.7	6.238	22	Male	White	19	85	6	3	5	3.5	4	1	6
111191	R_2q1OevqncmA72jV	56	1	9.5	6.238	22	Male	White	19	85	6	3	5	3.5	4	1	6
111191	R_OKaiNq0VmcdYtUd	56	1	9.5	6.238	22	Male	White	19	85	6	3	5	3.5	4	1	6
111191	R_1jcDnXGfNkNaqDb	28	3	9	6.238	22	Male	White	19	85	6	3	5	3.5	4	1	6
111191	R_e5kGNps24JhW5s5	28	3	4.6	6.238	22	Male	White	19	85	6	3	5	3.5	4	1	6
111191	R_1l3kgHFs0O8geyA	28	3	4.6	6.238	22	Male	White	19	85	6	3	5	3.5	4	1	6
111191	R_1jcDnXGfNkNaqDb	56	1	1.1	6.238	22	Male	White	19	85	6	3	5	3.5	4	1	6
111191	R_1I4p00HhjngCBwT	14	2	1.4	6.238	22	Male	White	19	85	6	3	5	3.5	4	1	6
111191	R_RPiO4ewTjfuNciZ	56	1	9.6	6.238	22	Male	White	19	85	6	3	5	3.5	4	1	6
111191	R_e5kGNps24JhW5s5	56	1	8.5	6.238	22	Male	White	19	85	6	3	5	3.5	4	1	6
111191	R_1F99W1Qnk3uLGTg	56	1	9.7	6.238	22	Male	White	19	85	6	3	5	3.5	4	1	6
111191	R_2e2Lr3jZB2CVAh6	56	1	9.2	6.238	22	Male	White	19	85	6	3	5	3.5	4	1	6
111191	R_3JC4uX3jyxVuoiZ	56	1	9.4	6.238	22	Male	White	19	85	6	3	5	3.5	4	1	6
111191	R_3Ena5XdKlAMmmtR	28	3	2.1	6.238	22	Male	White	19	85	6	3	5	3.5	4	1	6
111191	R_6R7uDJfvhb6P2SZ	56	1	8.1	6.238	22	Male	White	19	85	6	3	5	3.5	4	1	6
111191	R_ePOc3sh5wvaa2iJ	56	1	8.3	6.238	22	Male	White	19	85	6	3	5	3.5	4	1	6
111191	R_PINksxbIgYUqd0t	56	1	8.7	6.238	22	Male	White	19	85	6	3	5	3.5	4	1	6
111191	R_1l3kgHFs0O8geyA	56	1	7.5	6.238	22	Male	White	19	85	6	3	5	3.5	4	1	6
111191	R_3Ena5XdKlAMmmtR	56	1	7.8	6.238	22	Male	White	19	85	6	3	5	3.5	4	1	6
111191	R_tY9Y1QEpQMenClH	56	1	9.5	6.238	22	Male	White	19	85	6	3	5	3.5	4	1	6
111191	R_27JttzJouwhMv5P	56	1	8.4	6.238	22	Male	White	19	85	6	3	5	3.5	4	1	6
117694	R_3JC4uX3jyxVuoiZ	14	1	9.9	6.389	45	Female	Not white	11	92	3.5	1	7	1	6.5	4	0
117694	R_1P7V9YwARvHwbFC	14	1	9.8	6.389	45	Female	Not white	11	92	3.5	1	7	1	6.5	4	0
117694	R_ePOc3sh5wvaa2iJ	28	2	9	6.389	45	Female	Not white	11	92	3.5	1	7	1	6.5	4	0
117694	R_3JC4uX3jyxVuoiZ	28	2	2.1	6.389	45	Female	Not white	11	92	3.5	1	7	1	6.5	4	0
117694	R_6R7uDJfvhb6P2SZ	28	2	6.9	6.389	45	Female	Not white	11	92	3.5	1	7	1	6.5	4	0
117694	R_3Ena5XdKlAMmmtR	14	1	5.4	6.389	45	Female	Not white	11	92	3.5	1	7	1	6.5	4	0
117694	R_PINksxbIgYUqd0t	14	1	8.6	6.389	45	Female	Not white	11	92	3.5	1	7	1	6.5	4	0
117694	R_1P7V9YwARvHwbFC	28	2	9.8	6.389	45	Female	Not white	11	92	3.5	1	7	1	6.5	4	0
117694	R_1jcDnXGfNkNaqDb	14	1	0.4	6.389	45	Female	Not white	11	92	3.5	1	7	1	6.5	4	0
117694	R_1I4p00HhjngCBwT	14	1	9.8	6.389	45	Female	Not white	11	92	3.5	1	7	1	6.5	4	0
117694	R_2e2Lr3jZB2CVAh6	14	1	5.3	6.389	45	Female	Not white	11	92	3.5	1	7	1	6.5	4	0
117694	R_OKaiNq0VmcdYtUd	28	2	8.8	6.389	45	Female	Not white	11	92	3.5	1	7	1	6.5	4	0
117694	R_3Ena5XdKlAMmmtR	28	2	7.3	6.389	45	Female	Not white	11	92	3.5	1	7	1	6.5	4	0
117694	R_2PwkqDN24Ee3xAa	28	2	9.4	6.389	45	Female	Not white	11	92	3.5	1	7	1	6.5	4	0
117694	R_2PwkqDN24Ee3xAa	14	1	9.4	6.389	45	Female	Not white	11	92	3.5	1	7	1	6.5	4	0
117694	R_pgXW2ib04rk04U1	14	1	9.5	6.389	45	Female	Not white	11	92	3.5	1	7	1	6.5	4	0
117694	R_OKaiNq0VmcdYtUd	14	1	8.9	6.389	45	Female	Not white	11	92	3.5	1	7	1	6.5	4	0
117694	R_2wGKrNIafrW1exi	28	2	7	6.389	45	Female	Not white	11	92	3.5	1	7	1	6.5	4	0
117694	R_e5kGNps24JhW5s5	28	2	7.9	6.389	45	Female	Not white	11	92	3.5	1	7	1	6.5	4	0
117694	R_ePOc3sh5wvaa2iJ	14	1	9.4	6.389	45	Female	Not white	11	92	3.5	1	7	1	6.5	4	0
117694	R_2wGKrNIafrW1exi	56	3	5.9	6.389	45	Female	Not white	11	92	3.5	1	7	1	6.5	4	0
117694	R_2Tt4FbnxiErpj5o	14	1	1.5	6.389	45	Female	Not white	11	92	3.5	1	7	1	6.5	4	0
117694	R_2wGKrNIafrW1exi	14	1	7.4	6.389	45	Female	Not white	11	92	3.5	1	7	1	6.5	4	0
117694	R_1QtmXo279oXTu6f	14	1	9.7	6.389	45	Female	Not white	11	92	3.5	1	7	1	6.5	4	0
117694	R_pgXW2ib04rk04U1	28	2	9.5	6.389	45	Female	Not white	11	92	3.5	1	7	1	6.5	4	0
117694	R_tY9Y1QEpQMenClH	14	1	8.6	6.389	45	Female	Not white	11	92	3.5	1	7	1	6.5	4	0
117694	R_1jcDnXGfNkNaqDb	28	2	9.1	6.389	45	Female	Not white	11	92	3.5	1	7	1	6.5	4	0
117694	R_6R7uDJfvhb6P2SZ	56	3	6	6.389	45	Female	Not white	11	92	3.5	1	7	1	6.5	4	0
117694	R_1l3kgHFs0O8geyA	28	2	9.5	6.389	45	Female	Not white	11	92	3.5	1	7	1	6.5	4	0
117694	R_1l3kgHFs0O8geyA	14	1	9.8	6.389	45	Female	Not white	11	92	3.5	1	7	1	6.5	4	0
117694	R_27JttzJouwhMv5P	14	1	9.3	6.389	45	Female	Not white	11	92	3.5	1	7	1	6.5	4	0
117694	R_6R7uDJfvhb6P2SZ	14	1	9.1	6.389	45	Female	Not white	11	92	3.5	1	7	1	6.5	4	0
117694	R_PINksxbIgYUqd0t	28	2	6.8	6.389	45	Female	Not white	11	92	3.5	1	7	1	6.5	4	0
117694	R_2Tt4FbnxiErpj5o	28	2	1.5	6.389	45	Female	Not white	11	92	3.5	1	7	1	6.5	4	0
117694	R_2q1OevqncmA72jV	28	2	8.9	6.389	45	Female	Not white	11	92	3.5	1	7	1	6.5	4	0
117694	R_1I4p00HhjngCBwT	28	2	2	6.389	45	Female	Not white	11	92	3.5	1	7	1	6.5	4	0
117694	R_2e2Lr3jZB2CVAh6	28	2	1.9	6.389	45	Female	Not white	11	92	3.5	1	7	1	6.5	4	0
117694	R_3k7AKoCwRJTTPBK	28	2	9.3	6.389	45	Female	Not white	11	92	3.5	1	7	1	6.5	4	0
117694	R_2PwkqDN24Ee3xAa	56	3	8.5	6.389	45	Female	Not white	11	92	3.5	1	7	1	6.5	4	0
117694	R_2q1OevqncmA72jV	14	1	9.8	6.389	45	Female	Not white	11	92	3.5	1	7	1	6.5	4	0
117694	R_ePOc3sh5wvaa2iJ	56	3	9	6.389	45	Female	Not white	11	92	3.5	1	7	1	6.5	4	0
117694	R_3JC4uX3jyxVuoiZ	56	3	9.1	6.389	45	Female	Not white	11	92	3.5	1	7	1	6.5	4	0
117694	R_1P7V9YwARvHwbFC	56	3	9.2	6.389	45	Female	Not white	11	92	3.5	1	7	1	6.5	4	0
117694	R_3Ena5XdKlAMmmtR	56	3	7.5	6.389	45	Female	Not white	11	92	3.5	1	7	1	6.5	4	0
117694	R_RgGuXf1AQQMmHoR	56	3	7.6	6.389	45	Female	Not white	11	92	3.5	1	7	1	6.5	4	0
117694	R_RgGuXf1AQQMmHoR	28	2	7.4	6.389	45	Female	Not white	11	92	3.5	1	7	1	6.5	4	0
117694	R_RgGuXf1AQQMmHoR	14	1	7.5	6.389	45	Female	Not white	11	92	3.5	1	7	1	6.5	4	0
117694	R_RPiO4ewTjfuNciZ	56	3	9.1	6.389	45	Female	Not white	11	92	3.5	1	7	1	6.5	4	0
117694	R_RPiO4ewTjfuNciZ	28	2	9.3	6.389	45	Female	Not white	11	92	3.5	1	7	1	6.5	4	0
117694	R_1QtmXo279oXTu6f	28	2	9.7	6.389	45	Female	Not white	11	92	3.5	1	7	1	6.5	4	0
117694	R_pgXW2ib04rk04U1	56	3	9.7	6.389	45	Female	Not white	11	92	3.5	1	7	1	6.5	4	0
117694	R_3k7AKoCwRJTTPBK	14	1	9.9	6.389	45	Female	Not white	11	92	3.5	1	7	1	6.5	4	0
117694	R_1QtmXo279oXTu6f	56	3	9.8	6.389	45	Female	Not white	11	92	3.5	1	7	1	6.5	4	0
117694	R_1DZrj0mXFNlzerG	56	3	5.4	6.389	45	Female	Not white	11	92	3.5	1	7	1	6.5	4	0
117694	R_1DZrj0mXFNlzerG	28	2	4.8	6.389	45	Female	Not white	11	92	3.5	1	7	1	6.5	4	0
117694	R_1DZrj0mXFNlzerG	14	1	0.2	6.389	45	Female	Not white	11	92	3.5	1	7	1	6.5	4	0
117694	R_27JttzJouwhMv5P	56	3	7.9	6.389	45	Female	Not white	11	92	3.5	1	7	1	6.5	4	0
117694	R_e5kGNps24JhW5s5	56	3	6.4	6.389	45	Female	Not white	11	92	3.5	1	7	1	6.5	4	0
117694	R_PINksxbIgYUqd0t	56	3	7.9	6.389	45	Female	Not white	11	92	3.5	1	7	1	6.5	4	0
117694	R_2Tt4FbnxiErpj5o	56	3	9.5	6.389	45	Female	Not white	11	92	3.5	1	7	1	6.5	4	0
117694	R_2q1OevqncmA72jV	56	3	8.6	6.389	45	Female	Not white	11	92	3.5	1	7	1	6.5	4	0
117694	R_1I4p00HhjngCBwT	56	3	6.1	6.389	45	Female	Not white	11	92	3.5	1	7	1	6.5	4	0
117694	R_RPiO4ewTjfuNciZ	14	1	7.6	6.389	45	Female	Not white	11	92	3.5	1	7	1	6.5	4	0
117694	R_e5kGNps24JhW5s5	14	1	9.5	6.389	45	Female	Not white	11	92	3.5	1	7	1	6.5	4	0
117694	R_OKaiNq0VmcdYtUd	56	3	9.4	6.389	45	Female	Not white	11	92	3.5	1	7	1	6.5	4	0
117694	R_tY9Y1QEpQMenClH	28	2	8.3	6.389	45	Female	Not white	11	92	3.5	1	7	1	6.5	4	0
117694	R_tY9Y1QEpQMenClH	56	3	8.9	6.389	45	Female	Not white	11	92	3.5	1	7	1	6.5	4	0
117694	R_1jcDnXGfNkNaqDb	56	3	8.6	6.389	45	Female	Not white	11	92	3.5	1	7	1	6.5	4	0
117694	R_1l3kgHFs0O8geyA	56	3	9.4	6.389	45	Female	Not white	11	92	3.5	1	7	1	6.5	4	0
117694	R_1F99W1Qnk3uLGTg	56	3	9.7	6.389	45	Female	Not white	11	92	3.5	1	7	1	6.5	4	0
117694	R_27JttzJouwhMv5P	28	2	8	6.389	45	Female	Not white	11	92	3.5	1	7	1	6.5	4	0
117694	R_2e2Lr3jZB2CVAh6	56	3	8.7	6.389	45	Female	Not white	11	92	3.5	1	7	1	6.5	4	0
117694	R_3k7AKoCwRJTTPBK	56	3	9	6.389	45	Female	Not white	11	92	3.5	1	7	1	6.5	4	0
117694	R_1F99W1Qnk3uLGTg	28	2	9.5	6.389	45	Female	Not white	11	92	3.5	1	7	1	6.5	4	0
117694	R_1F99W1Qnk3uLGTg	14	1	1.5	6.389	45	Female	Not white	11	92	3.5	1	7	1	6.5	4	0
141451	R_pgXW2ib04rk04U1	14	2	5	6.429	34	Female	White	31	86	4	2.5	5.5	3.5	6	5	12
141451	R_2Tt4FbnxiErpj5o	14	2	4.8	6.429	34	Female	White	31	86	4	2.5	5.5	3.5	6	5	12
141451	R_27JttzJouwhMv5P	14	2	4.6	6.429	34	Female	White	31	86	4	2.5	5.5	3.5	6	5	12
141451	R_1QtmXo279oXTu6f	14	2	0	6.429	34	Female	White	31	86	4	2.5	5.5	3.5	6	5	12
141451	R_pgXW2ib04rk04U1	28	3	7	6.429	34	Female	White	31	86	4	2.5	5.5	3.5	6	5	12
141451	R_1P7V9YwARvHwbFC	14	2	4.8	6.429	34	Female	White	31	86	4	2.5	5.5	3.5	6	5	12
141451	R_2e2Lr3jZB2CVAh6	14	2	7.8	6.429	34	Female	White	31	86	4	2.5	5.5	3.5	6	5	12
141451	R_3k7AKoCwRJTTPBK	14	2	7.7	6.429	34	Female	White	31	86	4	2.5	5.5	3.5	6	5	12
141451	R_2wGKrNIafrW1exi	14	2	1.6	6.429	34	Female	White	31	86	4	2.5	5.5	3.5	6	5	12
141451	R_PINksxbIgYUqd0t	14	2	4.2	6.429	34	Female	White	31	86	4	2.5	5.5	3.5	6	5	12
141451	R_1DZrj0mXFNlzerG	14	2	0.3	6.429	34	Female	White	31	86	4	2.5	5.5	3.5	6	5	12
141451	R_2q1OevqncmA72jV	14	2	3.6	6.429	34	Female	White	31	86	4	2.5	5.5	3.5	6	5	12
141451	R_2q1OevqncmA72jV	28	3	4.2	6.429	34	Female	White	31	86	4	2.5	5.5	3.5	6	5	12
141451	R_3k7AKoCwRJTTPBK	28	3	7.1	6.429	34	Female	White	31	86	4	2.5	5.5	3.5	6	5	12
141451	R_1jcDnXGfNkNaqDb	14	2	4.6	6.429	34	Female	White	31	86	4	2.5	5.5	3.5	6	5	12
141451	R_ePOc3sh5wvaa2iJ	14	2	4.4	6.429	34	Female	White	31	86	4	2.5	5.5	3.5	6	5	12
141451	R_3Ena5XdKlAMmmtR	14	2	0	6.429	34	Female	White	31	86	4	2.5	5.5	3.5	6	5	12
141451	R_e5kGNps24JhW5s5	14	2	3.6	6.429	34	Female	White	31	86	4	2.5	5.5	3.5	6	5	12
141451	R_RgGuXf1AQQMmHoR	14	2	5.3	6.429	34	Female	White	31	86	4	2.5	5.5	3.5	6	5	12
141451	R_2wGKrNIafrW1exi	28	3	3.7	6.429	34	Female	White	31	86	4	2.5	5.5	3.5	6	5	12
141451	R_RPiO4ewTjfuNciZ	14	2	3.4	6.429	34	Female	White	31	86	4	2.5	5.5	3.5	6	5	12
141451	R_OKaiNq0VmcdYtUd	28	3	5.2	6.429	34	Female	White	31	86	4	2.5	5.5	3.5	6	5	12
141451	R_OKaiNq0VmcdYtUd	14	2	5.1	6.429	34	Female	White	31	86	4	2.5	5.5	3.5	6	5	12
141451	R_3k7AKoCwRJTTPBK	56	1	6.8	6.429	34	Female	White	31	86	4	2.5	5.5	3.5	6	5	12
141451	R_2PwkqDN24Ee3xAa	14	2	3.7	6.429	34	Female	White	31	86	4	2.5	5.5	3.5	6	5	12
141451	R_2PwkqDN24Ee3xAa	28	3	4.9	6.429	34	Female	White	31	86	4	2.5	5.5	3.5	6	5	12
141451	R_6R7uDJfvhb6P2SZ	14	2	4	6.429	34	Female	White	31	86	4	2.5	5.5	3.5	6	5	12
141451	R_ePOc3sh5wvaa2iJ	28	3	7.6	6.429	34	Female	White	31	86	4	2.5	5.5	3.5	6	5	12
141451	R_1l3kgHFs0O8geyA	14	2	0.5	6.429	34	Female	White	31	86	4	2.5	5.5	3.5	6	5	12
141451	R_3JC4uX3jyxVuoiZ	14	2	5.7	6.429	34	Female	White	31	86	4	2.5	5.5	3.5	6	5	12
141451	R_RgGuXf1AQQMmHoR	28	3	6.8	6.429	34	Female	White	31	86	4	2.5	5.5	3.5	6	5	12
141451	R_PINksxbIgYUqd0t	28	3	1.7	6.429	34	Female	White	31	86	4	2.5	5.5	3.5	6	5	12
141451	R_1P7V9YwARvHwbFC	28	3	8	6.429	34	Female	White	31	86	4	2.5	5.5	3.5	6	5	12
141451	R_1F99W1Qnk3uLGTg	14	2	1.9	6.429	34	Female	White	31	86	4	2.5	5.5	3.5	6	5	12
141451	R_2Tt4FbnxiErpj5o	56	1	6.7	6.429	34	Female	White	31	86	4	2.5	5.5	3.5	6	5	12
141451	R_2Tt4FbnxiErpj5o	28	3	6.3	6.429	34	Female	White	31	86	4	2.5	5.5	3.5	6	5	12
141451	R_1DZrj0mXFNlzerG	28	3	0	6.429	34	Female	White	31	86	4	2.5	5.5	3.5	6	5	12
141451	R_1QtmXo279oXTu6f	56	1	6	6.429	34	Female	White	31	86	4	2.5	5.5	3.5	6	5	12
141451	R_1QtmXo279oXTu6f	28	3	4.4	6.429	34	Female	White	31	86	4	2.5	5.5	3.5	6	5	12
141451	R_2PwkqDN24Ee3xAa	56	1	4	6.429	34	Female	White	31	86	4	2.5	5.5	3.5	6	5	12
141451	R_6R7uDJfvhb6P2SZ	28	3	6.1	6.429	34	Female	White	31	86	4	2.5	5.5	3.5	6	5	12
141451	R_ePOc3sh5wvaa2iJ	56	1	7.1	6.429	34	Female	White	31	86	4	2.5	5.5	3.5	6	5	12
141451	R_1jcDnXGfNkNaqDb	28	3	0.7	6.429	34	Female	White	31	86	4	2.5	5.5	3.5	6	5	12
141451	R_27JttzJouwhMv5P	28	3	3	6.429	34	Female	White	31	86	4	2.5	5.5	3.5	6	5	12
141451	R_RgGuXf1AQQMmHoR	56	1	5.9	6.429	34	Female	White	31	86	4	2.5	5.5	3.5	6	5	12
141451	R_2wGKrNIafrW1exi	56	1	5.1	6.429	34	Female	White	31	86	4	2.5	5.5	3.5	6	5	12
141451	R_RPiO4ewTjfuNciZ	28	3	4.9	6.429	34	Female	White	31	86	4	2.5	5.5	3.5	6	5	12
141451	R_1I4p00HhjngCBwT	28	3	4.3	6.429	34	Female	White	31	86	4	2.5	5.5	3.5	6	5	12
141451	R_2e2Lr3jZB2CVAh6	28	3	7.7	6.429	34	Female	White	31	86	4	2.5	5.5	3.5	6	5	12
141451	R_2q1OevqncmA72jV	56	1	6.5	6.429	34	Female	White	31	86	4	2.5	5.5	3.5	6	5	12
141451	R_OKaiNq0VmcdYtUd	56	1	5.2	6.429	34	Female	White	31	86	4	2.5	5.5	3.5	6	5	12
141451	R_1DZrj0mXFNlzerG	56	1	1.5	6.429	34	Female	White	31	86	4	2.5	5.5	3.5	6	5	12
141451	R_tY9Y1QEpQMenClH	28	3	5.8	6.429	34	Female	White	31	86	4	2.5	5.5	3.5	6	5	12
141451	R_tY9Y1QEpQMenClH	14	2	3.6	6.429	34	Female	White	31	86	4	2.5	5.5	3.5	6	5	12
141451	R_1l3kgHFs0O8geyA	28	3	5	6.429	34	Female	White	31	86	4	2.5	5.5	3.5	6	5	12
141451	R_3JC4uX3jyxVuoiZ	28	3	5.1	6.429	34	Female	White	31	86	4	2.5	5.5	3.5	6	5	12
141451	R_3Ena5XdKlAMmmtR	28	3	3.7	6.429	34	Female	White	31	86	4	2.5	5.5	3.5	6	5	12
141451	R_e5kGNps24JhW5s5	28	3	4.1	6.429	34	Female	White	31	86	4	2.5	5.5	3.5	6	5	12
141451	R_1P7V9YwARvHwbFC	56	1	6.8	6.429	34	Female	White	31	86	4	2.5	5.5	3.5	6	5	12
141451	R_PINksxbIgYUqd0t	56	1	4.6	6.429	34	Female	White	31	86	4	2.5	5.5	3.5	6	5	12
141451	R_RPiO4ewTjfuNciZ	56	1	7.7	6.429	34	Female	White	31	86	4	2.5	5.5	3.5	6	5	12
141451	R_1I4p00HhjngCBwT	56	1	3	6.429	34	Female	White	31	86	4	2.5	5.5	3.5	6	5	12
141451	R_pgXW2ib04rk04U1	56	1	9	6.429	34	Female	White	31	86	4	2.5	5.5	3.5	6	5	12
141451	R_2e2Lr3jZB2CVAh6	56	1	8.2	6.429	34	Female	White	31	86	4	2.5	5.5	3.5	6	5	12
141451	R_1jcDnXGfNkNaqDb	56	1	4.9	6.429	34	Female	White	31	86	4	2.5	5.5	3.5	6	5	12
141451	R_27JttzJouwhMv5P	56	1	2.7	6.429	34	Female	White	31	86	4	2.5	5.5	3.5	6	5	12
141451	R_3Ena5XdKlAMmmtR	56	1	3.2	6.429	34	Female	White	31	86	4	2.5	5.5	3.5	6	5	12
141451	R_6R7uDJfvhb6P2SZ	56	1	6.1	6.429	34	Female	White	31	86	4	2.5	5.5	3.5	6	5	12
141451	R_1F99W1Qnk3uLGTg	56	1	1.6	6.429	34	Female	White	31	86	4	2.5	5.5	3.5	6	5	12
141451	R_1I4p00HhjngCBwT	14	2	1.2	6.429	34	Female	White	31	86	4	2.5	5.5	3.5	6	5	12
141451	R_3JC4uX3jyxVuoiZ	56	1	5.9	6.429	34	Female	White	31	86	4	2.5	5.5	3.5	6	5	12
141451	R_e5kGNps24JhW5s5	56	1	4.6	6.429	34	Female	White	31	86	4	2.5	5.5	3.5	6	5	12
141451	R_tY9Y1QEpQMenClH	56	1	5.3	6.429	34	Female	White	31	86	4	2.5	5.5	3.5	6	5	12
141451	R_1F99W1Qnk3uLGTg	28	3	4.9	6.429	34	Female	White	31	86	4	2.5	5.5	3.5	6	5	12
141451	R_1l3kgHFs0O8geyA	56	1	4.8	6.429	34	Female	White	31	86	4	2.5	5.5	3.5	6	5	12
155719	R_2q1OevqncmA72jV	14	2	0	4.905	45	Female	White	22	74	1	4.5	7	3	4	1	10
155719	R_1QtmXo279oXTu6f	14	2	0.1	4.905	45	Female	White	22	74	1	4.5	7	3	4	1	10
155719	R_1P7V9YwARvHwbFC	14	2	1.2	4.905	45	Female	White	22	74	1	4.5	7	3	4	1	10
155719	R_pgXW2ib04rk04U1	14	2	5	4.905	45	Female	White	22	74	1	4.5	7	3	4	1	10
155719	R_RgGuXf1AQQMmHoR	14	2	4.9	4.905	45	Female	White	22	74	1	4.5	7	3	4	1	10
155719	R_2PwkqDN24Ee3xAa	14	2	1.7	4.905	45	Female	White	22	74	1	4.5	7	3	4	1	10
155719	R_RPiO4ewTjfuNciZ	14	2	0.1	4.905	45	Female	White	22	74	1	4.5	7	3	4	1	10
155719	R_3k7AKoCwRJTTPBK	14	2	3.9	4.905	45	Female	White	22	74	1	4.5	7	3	4	1	10
155719	R_pgXW2ib04rk04U1	28	3	9	4.905	45	Female	White	22	74	1	4.5	7	3	4	1	10
155719	R_1l3kgHFs0O8geyA	14	2	1.2	4.905	45	Female	White	22	74	1	4.5	7	3	4	1	10
155719	R_27JttzJouwhMv5P	14	2	0.1	4.905	45	Female	White	22	74	1	4.5	7	3	4	1	10
155719	R_3Ena5XdKlAMmmtR	14	2	1.9	4.905	45	Female	White	22	74	1	4.5	7	3	4	1	10
155719	R_1jcDnXGfNkNaqDb	14	2	0.4	4.905	45	Female	White	22	74	1	4.5	7	3	4	1	10
155719	R_2wGKrNIafrW1exi	14	2	2.8	4.905	45	Female	White	22	74	1	4.5	7	3	4	1	10
155719	R_2e2Lr3jZB2CVAh6	14	2	0.6	4.905	45	Female	White	22	74	1	4.5	7	3	4	1	10
155719	R_1F99W1Qnk3uLGTg	14	2	0.1	4.905	45	Female	White	22	74	1	4.5	7	3	4	1	10
155719	R_e5kGNps24JhW5s5	14	2	3.3	4.905	45	Female	White	22	74	1	4.5	7	3	4	1	10
155719	R_3k7AKoCwRJTTPBK	28	3	8.1	4.905	45	Female	White	22	74	1	4.5	7	3	4	1	10
155719	R_1DZrj0mXFNlzerG	14	2	1.2	4.905	45	Female	White	22	74	1	4.5	7	3	4	1	10
155719	R_1QtmXo279oXTu6f	28	3	5.1	4.905	45	Female	White	22	74	1	4.5	7	3	4	1	10
155719	R_2q1OevqncmA72jV	28	3	5.3	4.905	45	Female	White	22	74	1	4.5	7	3	4	1	10
155719	R_6R7uDJfvhb6P2SZ	14	2	1.6	4.905	45	Female	White	22	74	1	4.5	7	3	4	1	10
155719	R_ePOc3sh5wvaa2iJ	28	3	5.6	4.905	45	Female	White	22	74	1	4.5	7	3	4	1	10
155719	R_ePOc3sh5wvaa2iJ	14	2	5	4.905	45	Female	White	22	74	1	4.5	7	3	4	1	10
155719	R_3JC4uX3jyxVuoiZ	14	2	2.4	4.905	45	Female	White	22	74	1	4.5	7	3	4	1	10
155719	R_RgGuXf1AQQMmHoR	28	3	5.3	4.905	45	Female	White	22	74	1	4.5	7	3	4	1	10
155719	R_1P7V9YwARvHwbFC	56	1	6.6	4.905	45	Female	White	22	74	1	4.5	7	3	4	1	10
155719	R_2Tt4FbnxiErpj5o	14	2	4.1	4.905	45	Female	White	22	74	1	4.5	7	3	4	1	10
155719	R_2wGKrNIafrW1exi	28	3	5.5	4.905	45	Female	White	22	74	1	4.5	7	3	4	1	10
155719	R_OKaiNq0VmcdYtUd	28	3	7.2	4.905	45	Female	White	22	74	1	4.5	7	3	4	1	10
155719	R_OKaiNq0VmcdYtUd	14	2	5.6	4.905	45	Female	White	22	74	1	4.5	7	3	4	1	10
155719	R_3k7AKoCwRJTTPBK	56	1	6.2	4.905	45	Female	White	22	74	1	4.5	7	3	4	1	10
155719	R_1QtmXo279oXTu6f	56	1	0.1	4.905	45	Female	White	22	74	1	4.5	7	3	4	1	10
155719	R_2PwkqDN24Ee3xAa	28	3	5.3	4.905	45	Female	White	22	74	1	4.5	7	3	4	1	10
155719	R_tY9Y1QEpQMenClH	14	2	5.1	4.905	45	Female	White	22	74	1	4.5	7	3	4	1	10
155719	R_6R7uDJfvhb6P2SZ	28	3	4.1	4.905	45	Female	White	22	74	1	4.5	7	3	4	1	10
155719	R_1jcDnXGfNkNaqDb	56	1	5.3	4.905	45	Female	White	22	74	1	4.5	7	3	4	1	10
155719	R_1jcDnXGfNkNaqDb	28	3	4.3	4.905	45	Female	White	22	74	1	4.5	7	3	4	1	10
155719	R_e5kGNps24JhW5s5	28	3	4.4	4.905	45	Female	White	22	74	1	4.5	7	3	4	1	10
155719	R_PINksxbIgYUqd0t	28	3	3.4	4.905	45	Female	White	22	74	1	4.5	7	3	4	1	10
155719	R_1P7V9YwARvHwbFC	28	3	8.3	4.905	45	Female	White	22	74	1	4.5	7	3	4	1	10
155719	R_1I4p00HhjngCBwT	14	2	0.9	4.905	45	Female	White	22	74	1	4.5	7	3	4	1	10
155719	R_2Tt4FbnxiErpj5o	56	1	4.5	4.905	45	Female	White	22	74	1	4.5	7	3	4	1	10
155719	R_2Tt4FbnxiErpj5o	28	3	5.4	4.905	45	Female	White	22	74	1	4.5	7	3	4	1	10
155719	R_1DZrj0mXFNlzerG	28	3	0.2	4.905	45	Female	White	22	74	1	4.5	7	3	4	1	10
155719	R_OKaiNq0VmcdYtUd	56	1	5.2	4.905	45	Female	White	22	74	1	4.5	7	3	4	1	10
155719	R_2PwkqDN24Ee3xAa	56	1	3.2	4.905	45	Female	White	22	74	1	4.5	7	3	4	1	10
155719	R_tY9Y1QEpQMenClH	28	3	6.4	4.905	45	Female	White	22	74	1	4.5	7	3	4	1	10
155719	R_6R7uDJfvhb6P2SZ	56	1	3.9	4.905	45	Female	White	22	74	1	4.5	7	3	4	1	10
155719	R_ePOc3sh5wvaa2iJ	56	1	7.1	4.905	45	Female	White	22	74	1	4.5	7	3	4	1	10
155719	R_3JC4uX3jyxVuoiZ	28	3	4.5	4.905	45	Female	White	22	74	1	4.5	7	3	4	1	10
155719	R_27JttzJouwhMv5P	28	3	2.2	4.905	45	Female	White	22	74	1	4.5	7	3	4	1	10
155719	R_RgGuXf1AQQMmHoR	56	1	6.8	4.905	45	Female	White	22	74	1	4.5	7	3	4	1	10
155719	R_PINksxbIgYUqd0t	14	2	2.2	4.905	45	Female	White	22	74	1	4.5	7	3	4	1	10
155719	R_2wGKrNIafrW1exi	56	1	3.5	4.905	45	Female	White	22	74	1	4.5	7	3	4	1	10
155719	R_1I4p00HhjngCBwT	28	3	2.4	4.905	45	Female	White	22	74	1	4.5	7	3	4	1	10
155719	R_2e2Lr3jZB2CVAh6	28	3	7.6	4.905	45	Female	White	22	74	1	4.5	7	3	4	1	10
155719	R_2q1OevqncmA72jV	56	1	5.7	4.905	45	Female	White	22	74	1	4.5	7	3	4	1	10
155719	R_2e2Lr3jZB2CVAh6	56	1	4.6	4.905	45	Female	White	22	74	1	4.5	7	3	4	1	10
155719	R_1DZrj0mXFNlzerG	56	1	0.4	4.905	45	Female	White	22	74	1	4.5	7	3	4	1	10
155719	R_3Ena5XdKlAMmmtR	28	3	7.5	4.905	45	Female	White	22	74	1	4.5	7	3	4	1	10
155719	R_3Ena5XdKlAMmmtR	56	1	1.9	4.905	45	Female	White	22	74	1	4.5	7	3	4	1	10
155719	R_1l3kgHFs0O8geyA	28	3	8.9	4.905	45	Female	White	22	74	1	4.5	7	3	4	1	10
155719	R_1l3kgHFs0O8geyA	56	1	1	4.905	45	Female	White	22	74	1	4.5	7	3	4	1	10
155719	R_RPiO4ewTjfuNciZ	28	3	3.8	4.905	45	Female	White	22	74	1	4.5	7	3	4	1	10
155719	R_1I4p00HhjngCBwT	56	1	0.8	4.905	45	Female	White	22	74	1	4.5	7	3	4	1	10
155719	R_e5kGNps24JhW5s5	56	1	3	4.905	45	Female	White	22	74	1	4.5	7	3	4	1	10
155719	R_1F99W1Qnk3uLGTg	56	1	2.7	4.905	45	Female	White	22	74	1	4.5	7	3	4	1	10
155719	R_tY9Y1QEpQMenClH	56	1	1.5	4.905	45	Female	White	22	74	1	4.5	7	3	4	1	10
155719	R_27JttzJouwhMv5P	56	1	0.9	4.905	45	Female	White	22	74	1	4.5	7	3	4	1	10
155719	R_pgXW2ib04rk04U1	56	1	6.5	4.905	45	Female	White	22	74	1	4.5	7	3	4	1	10
155719	R_1F99W1Qnk3uLGTg	28	3	1.3	4.905	45	Female	White	22	74	1	4.5	7	3	4	1	10
155719	R_PINksxbIgYUqd0t	56	1	4.3	4.905	45	Female	White	22	74	1	4.5	7	3	4	1	10
155719	R_RPiO4ewTjfuNciZ	56	1	5.3	4.905	45	Female	White	22	74	1	4.5	7	3	4	1	10
155719	R_3JC4uX3jyxVuoiZ	56	1	3.5	4.905	45	Female	White	22	74	1	4.5	7	3	4	1	10
162277	R_1l3kgHFs0O8geyA	28	3	8	10.095	41	Male	Not white	21	81	5	2	6	2	6.5	1	3
162277	R_3JC4uX3jyxVuoiZ	28	3	7.3	10.095	41	Male	Not white	21	81	5	2	6	2	6.5	1	3
162277	R_RgGuXf1AQQMmHoR	28	3	8.2	10.095	41	Male	Not white	21	81	5	2	6	2	6.5	1	3
162277	R_1P7V9YwARvHwbFC	56	1	7.9	10.095	41	Male	Not white	21	81	5	2	6	2	6.5	1	3
162277	R_1F99W1Qnk3uLGTg	28	3	9.4	10.095	41	Male	Not white	21	81	5	2	6	2	6.5	1	3
162277	R_2Tt4FbnxiErpj5o	56	1	7.3	10.095	41	Male	Not white	21	81	5	2	6	2	6.5	1	3
162277	R_PINksxbIgYUqd0t	28	3	8.7	10.095	41	Male	Not white	21	81	5	2	6	2	6.5	1	3
162277	R_RPiO4ewTjfuNciZ	56	1	6.6	10.095	41	Male	Not white	21	81	5	2	6	2	6.5	1	3
162277	R_tY9Y1QEpQMenClH	28	3	7.6	10.095	41	Male	Not white	21	81	5	2	6	2	6.5	1	3
162277	R_OKaiNq0VmcdYtUd	28	3	9	10.095	41	Male	Not white	21	81	5	2	6	2	6.5	1	3
162277	R_6R7uDJfvhb6P2SZ	56	1	4	10.095	41	Male	Not white	21	81	5	2	6	2	6.5	1	3
162277	R_pgXW2ib04rk04U1	56	1	9	10.095	41	Male	Not white	21	81	5	2	6	2	6.5	1	3
162277	R_27JttzJouwhMv5P	56	1	2.3	10.095	41	Male	Not white	21	81	5	2	6	2	6.5	1	3
162277	R_1l3kgHFs0O8geyA	14	2	5	10.095	41	Male	Not white	21	81	5	2	6	2	6.5	1	3
162277	R_e5kGNps24JhW5s5	56	1	4.9	10.095	41	Male	Not white	21	81	5	2	6	2	6.5	1	3
162277	R_1jcDnXGfNkNaqDb	56	1	8	10.095	41	Male	Not white	21	81	5	2	6	2	6.5	1	3
162277	R_1I4p00HhjngCBwT	56	1	1.9	10.095	41	Male	Not white	21	81	5	2	6	2	6.5	1	3
162277	R_2wGKrNIafrW1exi	56	1	2.7	10.095	41	Male	Not white	21	81	5	2	6	2	6.5	1	3
162277	R_1I4p00HhjngCBwT	28	3	2.5	10.095	41	Male	Not white	21	81	5	2	6	2	6.5	1	3
162277	R_PINksxbIgYUqd0t	56	1	2.8	10.095	41	Male	Not white	21	81	5	2	6	2	6.5	1	3
162277	R_2e2Lr3jZB2CVAh6	28	3	8.4	10.095	41	Male	Not white	21	81	5	2	6	2	6.5	1	3
162277	R_1DZrj0mXFNlzerG	28	3	6.5	10.095	41	Male	Not white	21	81	5	2	6	2	6.5	1	3
162277	R_tY9Y1QEpQMenClH	56	1	5.2	10.095	41	Male	Not white	21	81	5	2	6	2	6.5	1	3
162277	R_1l3kgHFs0O8geyA	56	1	3.9	10.095	41	Male	Not white	21	81	5	2	6	2	6.5	1	3
162277	R_ePOc3sh5wvaa2iJ	56	1	6.4	10.095	41	Male	Not white	21	81	5	2	6	2	6.5	1	3
162277	R_3JC4uX3jyxVuoiZ	56	1	4.5	10.095	41	Male	Not white	21	81	5	2	6	2	6.5	1	3
162277	R_RgGuXf1AQQMmHoR	56	1	5	10.095	41	Male	Not white	21	81	5	2	6	2	6.5	1	3
162277	R_3Ena5XdKlAMmmtR	56	1	3.8	10.095	41	Male	Not white	21	81	5	2	6	2	6.5	1	3
162277	R_3Ena5XdKlAMmmtR	28	3	7.7	10.095	41	Male	Not white	21	81	5	2	6	2	6.5	1	3
162277	R_ePOc3sh5wvaa2iJ	28	3	9.2	10.095	41	Male	Not white	21	81	5	2	6	2	6.5	1	3
162277	R_2e2Lr3jZB2CVAh6	56	1	6.2	10.095	41	Male	Not white	21	81	5	2	6	2	6.5	1	3
162277	R_1F99W1Qnk3uLGTg	56	1	1.6	10.095	41	Male	Not white	21	81	5	2	6	2	6.5	1	3
162277	R_3k7AKoCwRJTTPBK	56	1	6.4	10.095	41	Male	Not white	21	81	5	2	6	2	6.5	1	3
162277	R_OKaiNq0VmcdYtUd	56	1	4.7	10.095	41	Male	Not white	21	81	5	2	6	2	6.5	1	3
162277	R_1QtmXo279oXTu6f	56	1	3	10.095	41	Male	Not white	21	81	5	2	6	2	6.5	1	3
162277	R_1DZrj0mXFNlzerG	56	1	2.7	10.095	41	Male	Not white	21	81	5	2	6	2	6.5	1	3
162277	R_2PwkqDN24Ee3xAa	56	1	7.5	10.095	41	Male	Not white	21	81	5	2	6	2	6.5	1	3
162277	R_1QtmXo279oXTu6f	28	3	9.6	10.095	41	Male	Not white	21	81	5	2	6	2	6.5	1	3
162277	R_OKaiNq0VmcdYtUd	14	2	6.3	10.095	41	Male	Not white	21	81	5	2	6	2	6.5	1	3
162277	R_pgXW2ib04rk04U1	14	2	8	10.095	41	Male	Not white	21	81	5	2	6	2	6.5	1	3
162277	R_1QtmXo279oXTu6f	14	2	7.5	10.095	41	Male	Not white	21	81	5	2	6	2	6.5	1	3
162277	R_2PwkqDN24Ee3xAa	14	2	7.8	10.095	41	Male	Not white	21	81	5	2	6	2	6.5	1	3
162277	R_tY9Y1QEpQMenClH	14	2	6.6	10.095	41	Male	Not white	21	81	5	2	6	2	6.5	1	3
162277	R_6R7uDJfvhb6P2SZ	14	2	3.3	10.095	41	Male	Not white	21	81	5	2	6	2	6.5	1	3
162277	R_1jcDnXGfNkNaqDb	14	2	0.6	10.095	41	Male	Not white	21	81	5	2	6	2	6.5	1	3
162277	R_RPiO4ewTjfuNciZ	28	3	7.5	10.095	41	Male	Not white	21	81	5	2	6	2	6.5	1	3
162277	R_e5kGNps24JhW5s5	28	3	6.1	10.095	41	Male	Not white	21	81	5	2	6	2	6.5	1	3
162277	R_e5kGNps24JhW5s5	14	2	4.8	10.095	41	Male	Not white	21	81	5	2	6	2	6.5	1	3
162277	R_2wGKrNIafrW1exi	14	2	4.1	10.095	41	Male	Not white	21	81	5	2	6	2	6.5	1	3
162277	R_2Tt4FbnxiErpj5o	14	2	9.7	10.095	41	Male	Not white	21	81	5	2	6	2	6.5	1	3
162277	R_RPiO4ewTjfuNciZ	14	2	7.4	10.095	41	Male	Not white	21	81	5	2	6	2	6.5	1	3
162277	R_2q1OevqncmA72jV	14	2	6	10.095	41	Male	Not white	21	81	5	2	6	2	6.5	1	3
162277	R_3k7AKoCwRJTTPBK	14	2	5.4	10.095	41	Male	Not white	21	81	5	2	6	2	6.5	1	3
162277	R_pgXW2ib04rk04U1	28	3	9.5	10.095	41	Male	Not white	21	81	5	2	6	2	6.5	1	3
162277	R_1jcDnXGfNkNaqDb	28	3	9	10.095	41	Male	Not white	21	81	5	2	6	2	6.5	1	3
162277	R_1P7V9YwARvHwbFC	14	2	8.1	10.095	41	Male	Not white	21	81	5	2	6	2	6.5	1	3
162277	R_27JttzJouwhMv5P	28	3	7.4	10.095	41	Male	Not white	21	81	5	2	6	2	6.5	1	3
162277	R_RgGuXf1AQQMmHoR	14	2	5.7	10.095	41	Male	Not white	21	81	5	2	6	2	6.5	1	3
162277	R_27JttzJouwhMv5P	14	2	4.6	10.095	41	Male	Not white	21	81	5	2	6	2	6.5	1	3
162277	R_2e2Lr3jZB2CVAh6	14	2	8.3	10.095	41	Male	Not white	21	81	5	2	6	2	6.5	1	3
162277	R_3Ena5XdKlAMmmtR	14	2	6.1	10.095	41	Male	Not white	21	81	5	2	6	2	6.5	1	3
162277	R_2q1OevqncmA72jV	56	1	5.7	10.095	41	Male	Not white	21	81	5	2	6	2	6.5	1	3
162277	R_1I4p00HhjngCBwT	14	2	3.3	10.095	41	Male	Not white	21	81	5	2	6	2	6.5	1	3
162277	R_1DZrj0mXFNlzerG	14	2	5.8	10.095	41	Male	Not white	21	81	5	2	6	2	6.5	1	3
162277	R_1F99W1Qnk3uLGTg	14	2	5.2	10.095	41	Male	Not white	21	81	5	2	6	2	6.5	1	3
162277	R_2PwkqDN24Ee3xAa	28	3	8.6	10.095	41	Male	Not white	21	81	5	2	6	2	6.5	1	3
162277	R_3k7AKoCwRJTTPBK	28	3	8.5	10.095	41	Male	Not white	21	81	5	2	6	2	6.5	1	3
162277	R_ePOc3sh5wvaa2iJ	14	2	8.8	10.095	41	Male	Not white	21	81	5	2	6	2	6.5	1	3
162277	R_1P7V9YwARvHwbFC	28	3	9.2	10.095	41	Male	Not white	21	81	5	2	6	2	6.5	1	3
162277	R_3JC4uX3jyxVuoiZ	14	2	8.2	10.095	41	Male	Not white	21	81	5	2	6	2	6.5	1	3
162277	R_6R7uDJfvhb6P2SZ	28	3	8.1	10.095	41	Male	Not white	21	81	5	2	6	2	6.5	1	3
162277	R_PINksxbIgYUqd0t	14	2	3.9	10.095	41	Male	Not white	21	81	5	2	6	2	6.5	1	3
162277	R_2wGKrNIafrW1exi	28	3	7.4	10.095	41	Male	Not white	21	81	5	2	6	2	6.5	1	3
162277	R_2Tt4FbnxiErpj5o	28	3	9.5	10.095	41	Male	Not white	21	81	5	2	6	2	6.5	1	3
162277	R_2q1OevqncmA72jV	28	3	8	10.095	41	Male	Not white	21	81	5	2	6	2	6.5	1	3
183271	R_1P7V9YwARvHwbFC	14	1	9.1	7.762	32	Female	White	28	54	1.5	2.5	4	5.5	3.5	4	15
183271	R_2wGKrNIafrW1exi	14	1	3.5	7.762	32	Female	White	28	54	1.5	2.5	4	5.5	3.5	4	15
183271	R_27JttzJouwhMv5P	14	1	3	7.762	32	Female	White	28	54	1.5	2.5	4	5.5	3.5	4	15
183271	R_1l3kgHFs0O8geyA	14	1	5	7.762	32	Female	White	28	54	1.5	2.5	4	5.5	3.5	4	15
183271	R_3JC4uX3jyxVuoiZ	14	1	6.7	7.762	32	Female	White	28	54	1.5	2.5	4	5.5	3.5	4	15
183271	R_e5kGNps24JhW5s5	14	1	5.5	7.762	32	Female	White	28	54	1.5	2.5	4	5.5	3.5	4	15
183271	R_PINksxbIgYUqd0t	14	1	6.6	7.762	32	Female	White	28	54	1.5	2.5	4	5.5	3.5	4	15
183271	R_OKaiNq0VmcdYtUd	14	1	7.6	7.762	32	Female	White	28	54	1.5	2.5	4	5.5	3.5	4	15
183271	R_3Ena5XdKlAMmmtR	28	2	5	7.762	32	Female	White	28	54	1.5	2.5	4	5.5	3.5	4	15
183271	R_2PwkqDN24Ee3xAa	28	2	5.7	7.762	32	Female	White	28	54	1.5	2.5	4	5.5	3.5	4	15
183271	R_1DZrj0mXFNlzerG	14	1	0.5	7.762	32	Female	White	28	54	1.5	2.5	4	5.5	3.5	4	15
183271	R_ePOc3sh5wvaa2iJ	14	1	8.3	7.762	32	Female	White	28	54	1.5	2.5	4	5.5	3.5	4	15
183271	R_2wGKrNIafrW1exi	56	3	2.3	7.762	32	Female	White	28	54	1.5	2.5	4	5.5	3.5	4	15
183271	R_2wGKrNIafrW1exi	28	2	3.8	7.762	32	Female	White	28	54	1.5	2.5	4	5.5	3.5	4	15
183271	R_3Ena5XdKlAMmmtR	14	1	5	7.762	32	Female	White	28	54	1.5	2.5	4	5.5	3.5	4	15
183271	R_RgGuXf1AQQMmHoR	14	1	7.5	7.762	32	Female	White	28	54	1.5	2.5	4	5.5	3.5	4	15
183271	R_pgXW2ib04rk04U1	14	1	5	7.762	32	Female	White	28	54	1.5	2.5	4	5.5	3.5	4	15
183271	R_2Tt4FbnxiErpj5o	14	1	7.9	7.762	32	Female	White	28	54	1.5	2.5	4	5.5	3.5	4	15
183271	R_tY9Y1QEpQMenClH	14	1	7.7	7.762	32	Female	White	28	54	1.5	2.5	4	5.5	3.5	4	15
183271	R_2e2Lr3jZB2CVAh6	14	1	6.6	7.762	32	Female	White	28	54	1.5	2.5	4	5.5	3.5	4	15
183271	R_6R7uDJfvhb6P2SZ	28	2	7.5	7.762	32	Female	White	28	54	1.5	2.5	4	5.5	3.5	4	15
183271	R_2PwkqDN24Ee3xAa	14	1	7	7.762	32	Female	White	28	54	1.5	2.5	4	5.5	3.5	4	15
183271	R_27JttzJouwhMv5P	28	2	6.5	7.762	32	Female	White	28	54	1.5	2.5	4	5.5	3.5	4	15
183271	R_6R7uDJfvhb6P2SZ	14	1	6	7.762	32	Female	White	28	54	1.5	2.5	4	5.5	3.5	4	15
183271	R_PINksxbIgYUqd0t	28	2	2.9	7.762	32	Female	White	28	54	1.5	2.5	4	5.5	3.5	4	15
183271	R_27JttzJouwhMv5P	56	3	3.9	7.762	32	Female	White	28	54	1.5	2.5	4	5.5	3.5	4	15
183271	R_2q1OevqncmA72jV	28	2	3.3	7.762	32	Female	White	28	54	1.5	2.5	4	5.5	3.5	4	15
183271	R_e5kGNps24JhW5s5	28	2	4.8	7.762	32	Female	White	28	54	1.5	2.5	4	5.5	3.5	4	15
183271	R_1I4p00HhjngCBwT	14	1	4.4	7.762	32	Female	White	28	54	1.5	2.5	4	5.5	3.5	4	15
183271	R_3k7AKoCwRJTTPBK	28	2	7	7.762	32	Female	White	28	54	1.5	2.5	4	5.5	3.5	4	15
183271	R_OKaiNq0VmcdYtUd	28	2	5.7	7.762	32	Female	White	28	54	1.5	2.5	4	5.5	3.5	4	15
183271	R_1F99W1Qnk3uLGTg	14	1	6.7	7.762	32	Female	White	28	54	1.5	2.5	4	5.5	3.5	4	15
183271	R_ePOc3sh5wvaa2iJ	56	3	7	7.762	32	Female	White	28	54	1.5	2.5	4	5.5	3.5	4	15
183271	R_ePOc3sh5wvaa2iJ	28	2	8.7	7.762	32	Female	White	28	54	1.5	2.5	4	5.5	3.5	4	15
183271	R_3JC4uX3jyxVuoiZ	28	2	7.1	7.762	32	Female	White	28	54	1.5	2.5	4	5.5	3.5	4	15
183271	R_1P7V9YwARvHwbFC	28	2	2.1	7.762	32	Female	White	28	54	1.5	2.5	4	5.5	3.5	4	15
183271	R_RgGuXf1AQQMmHoR	56	3	5.2	7.762	32	Female	White	28	54	1.5	2.5	4	5.5	3.5	4	15
183271	R_RgGuXf1AQQMmHoR	28	2	6.1	7.762	32	Female	White	28	54	1.5	2.5	4	5.5	3.5	4	15
183271	R_2Tt4FbnxiErpj5o	28	2	8.8	7.762	32	Female	White	28	54	1.5	2.5	4	5.5	3.5	4	15
183271	R_RPiO4ewTjfuNciZ	56	3	4.8	7.762	32	Female	White	28	54	1.5	2.5	4	5.5	3.5	4	15
183271	R_2q1OevqncmA72jV	14	1	5.2	7.762	32	Female	White	28	54	1.5	2.5	4	5.5	3.5	4	15
183271	R_1QtmXo279oXTu6f	28	2	3.5	7.762	32	Female	White	28	54	1.5	2.5	4	5.5	3.5	4	15
183271	R_1QtmXo279oXTu6f	14	1	8.3	7.762	32	Female	White	28	54	1.5	2.5	4	5.5	3.5	4	15
183271	R_3k7AKoCwRJTTPBK	14	1	7.3	7.762	32	Female	White	28	54	1.5	2.5	4	5.5	3.5	4	15
183271	R_2PwkqDN24Ee3xAa	56	3	4.4	7.762	32	Female	White	28	54	1.5	2.5	4	5.5	3.5	4	15
183271	R_1DZrj0mXFNlzerG	56	3	0.6	7.762	32	Female	White	28	54	1.5	2.5	4	5.5	3.5	4	15
183271	R_1DZrj0mXFNlzerG	28	2	0.2	7.762	32	Female	White	28	54	1.5	2.5	4	5.5	3.5	4	15
183271	R_1l3kgHFs0O8geyA	28	2	5.3	7.762	32	Female	White	28	54	1.5	2.5	4	5.5	3.5	4	15
183271	R_1P7V9YwARvHwbFC	56	3	7.7	7.762	32	Female	White	28	54	1.5	2.5	4	5.5	3.5	4	15
183271	R_e5kGNps24JhW5s5	56	3	5.1	7.762	32	Female	White	28	54	1.5	2.5	4	5.5	3.5	4	15
183271	R_PINksxbIgYUqd0t	56	3	4.7	7.762	32	Female	White	28	54	1.5	2.5	4	5.5	3.5	4	15
183271	R_2Tt4FbnxiErpj5o	56	3	8.5	7.762	32	Female	White	28	54	1.5	2.5	4	5.5	3.5	4	15
183271	R_2q1OevqncmA72jV	56	3	4.4	7.762	32	Female	White	28	54	1.5	2.5	4	5.5	3.5	4	15
183271	R_RPiO4ewTjfuNciZ	28	2	3.2	7.762	32	Female	White	28	54	1.5	2.5	4	5.5	3.5	4	15
183271	R_RPiO4ewTjfuNciZ	14	1	7.7	7.762	32	Female	White	28	54	1.5	2.5	4	5.5	3.5	4	15
183271	R_2e2Lr3jZB2CVAh6	28	2	1	7.762	32	Female	White	28	54	1.5	2.5	4	5.5	3.5	4	15
183271	R_pgXW2ib04rk04U1	28	2	8	7.762	32	Female	White	28	54	1.5	2.5	4	5.5	3.5	4	15
183271	R_tY9Y1QEpQMenClH	28	2	5.3	7.762	32	Female	White	28	54	1.5	2.5	4	5.5	3.5	4	15
183271	R_1jcDnXGfNkNaqDb	28	2	0.5	7.762	32	Female	White	28	54	1.5	2.5	4	5.5	3.5	4	15
183271	R_1jcDnXGfNkNaqDb	14	1	0.6	7.762	32	Female	White	28	54	1.5	2.5	4	5.5	3.5	4	15
183271	R_3JC4uX3jyxVuoiZ	56	3	5.1	7.762	32	Female	White	28	54	1.5	2.5	4	5.5	3.5	4	15
183271	R_1l3kgHFs0O8geyA	56	3	4.9	7.762	32	Female	White	28	54	1.5	2.5	4	5.5	3.5	4	15
183271	R_3Ena5XdKlAMmmtR	56	3	0.5	7.762	32	Female	White	28	54	1.5	2.5	4	5.5	3.5	4	15
183271	R_1I4p00HhjngCBwT	28	2	0.8	7.762	32	Female	White	28	54	1.5	2.5	4	5.5	3.5	4	15
183271	R_2e2Lr3jZB2CVAh6	56	3	8.4	7.762	32	Female	White	28	54	1.5	2.5	4	5.5	3.5	4	15
183271	R_1F99W1Qnk3uLGTg	56	3	1.4	7.762	32	Female	White	28	54	1.5	2.5	4	5.5	3.5	4	15
183271	R_1I4p00HhjngCBwT	56	3	0.6	7.762	32	Female	White	28	54	1.5	2.5	4	5.5	3.5	4	15
183271	R_1QtmXo279oXTu6f	56	3	1.1	7.762	32	Female	White	28	54	1.5	2.5	4	5.5	3.5	4	15
183271	R_tY9Y1QEpQMenClH	56	3	6.6	7.762	32	Female	White	28	54	1.5	2.5	4	5.5	3.5	4	15
183271	R_6R7uDJfvhb6P2SZ	56	3	3	7.762	32	Female	White	28	54	1.5	2.5	4	5.5	3.5	4	15
183271	R_1F99W1Qnk3uLGTg	28	2	0.6	7.762	32	Female	White	28	54	1.5	2.5	4	5.5	3.5	4	15
183271	R_OKaiNq0VmcdYtUd	56	3	6.8	7.762	32	Female	White	28	54	1.5	2.5	4	5.5	3.5	4	15
183271	R_1jcDnXGfNkNaqDb	56	3	0.6	7.762	32	Female	White	28	54	1.5	2.5	4	5.5	3.5	4	15
183271	R_3k7AKoCwRJTTPBK	56	3	7.1	7.762	32	Female	White	28	54	1.5	2.5	4	5.5	3.5	4	15
183271	R_pgXW2ib04rk04U1	56	3	9	7.762	32	Female	White	28	54	1.5	2.5	4	5.5	3.5	4	15
190657	R_3Ena5XdKlAMmmtR	14	3	4	8.524	26	Female	Not white	21	64	5	1	4.5	1	5	3	5
190657	R_e5kGNps24JhW5s5	14	3	4.8	8.524	26	Female	Not white	21	64	5	1	4.5	1	5	3	5
190657	R_1I4p00HhjngCBwT	14	3	4.6	8.524	26	Female	Not white	21	64	5	1	4.5	1	5	3	5
190657	R_2q1OevqncmA72jV	14	3	4.5	8.524	26	Female	Not white	21	64	5	1	4.5	1	5	3	5
190657	R_3k7AKoCwRJTTPBK	14	3	8	8.524	26	Female	Not white	21	64	5	1	4.5	1	5	3	5
190657	R_RgGuXf1AQQMmHoR	14	3	5.2	8.524	26	Female	Not white	21	64	5	1	4.5	1	5	3	5
190657	R_6R7uDJfvhb6P2SZ	14	3	3.8	8.524	26	Female	Not white	21	64	5	1	4.5	1	5	3	5
190657	R_ePOc3sh5wvaa2iJ	14	3	8.3	8.524	26	Female	Not white	21	64	5	1	4.5	1	5	3	5
190657	R_1P7V9YwARvHwbFC	14	3	8.1	8.524	26	Female	Not white	21	64	5	1	4.5	1	5	3	5
190657	R_RPiO4ewTjfuNciZ	14	3	6.5	8.524	26	Female	Not white	21	64	5	1	4.5	1	5	3	5
190657	R_2wGKrNIafrW1exi	14	3	4.1	8.524	26	Female	Not white	21	64	5	1	4.5	1	5	3	5
190657	R_e5kGNps24JhW5s5	28	2	6.1	8.524	26	Female	Not white	21	64	5	1	4.5	1	5	3	5
190657	R_2Tt4FbnxiErpj5o	14	3	8.1	8.524	26	Female	Not white	21	64	5	1	4.5	1	5	3	5
190657	R_1jcDnXGfNkNaqDb	14	3	4.6	8.524	26	Female	Not white	21	64	5	1	4.5	1	5	3	5
190657	R_6R7uDJfvhb6P2SZ	28	2	8	8.524	26	Female	Not white	21	64	5	1	4.5	1	5	3	5
190657	R_1jcDnXGfNkNaqDb	28	2	8.8	8.524	26	Female	Not white	21	64	5	1	4.5	1	5	3	5
190657	R_pgXW2ib04rk04U1	14	3	8	8.524	26	Female	Not white	21	64	5	1	4.5	1	5	3	5
190657	R_27JttzJouwhMv5P	14	3	6.5	8.524	26	Female	Not white	21	64	5	1	4.5	1	5	3	5
190657	R_PINksxbIgYUqd0t	28	2	6.6	8.524	26	Female	Not white	21	64	5	1	4.5	1	5	3	5
190657	R_1P7V9YwARvHwbFC	28	2	9.3	8.524	26	Female	Not white	21	64	5	1	4.5	1	5	3	5
190657	R_27JttzJouwhMv5P	28	2	6.7	8.524	26	Female	Not white	21	64	5	1	4.5	1	5	3	5
190657	R_2e2Lr3jZB2CVAh6	28	2	8.7	8.524	26	Female	Not white	21	64	5	1	4.5	1	5	3	5
190657	R_2e2Lr3jZB2CVAh6	14	3	8.5	8.524	26	Female	Not white	21	64	5	1	4.5	1	5	3	5
190657	R_2q1OevqncmA72jV	28	2	8	8.524	26	Female	Not white	21	64	5	1	4.5	1	5	3	5
190657	R_3Ena5XdKlAMmmtR	28	2	5.3	8.524	26	Female	Not white	21	64	5	1	4.5	1	5	3	5
190657	R_OKaiNq0VmcdYtUd	14	3	5.4	8.524	26	Female	Not white	21	64	5	1	4.5	1	5	3	5
190657	R_2PwkqDN24Ee3xAa	14	3	5.6	8.524	26	Female	Not white	21	64	5	1	4.5	1	5	3	5
190657	R_1l3kgHFs0O8geyA	14	3	5	8.524	26	Female	Not white	21	64	5	1	4.5	1	5	3	5
190657	R_1DZrj0mXFNlzerG	14	3	4	8.524	26	Female	Not white	21	64	5	1	4.5	1	5	3	5
190657	R_2PwkqDN24Ee3xAa	28	2	8.5	8.524	26	Female	Not white	21	64	5	1	4.5	1	5	3	5
190657	R_ePOc3sh5wvaa2iJ	28	2	8.9	8.524	26	Female	Not white	21	64	5	1	4.5	1	5	3	5
190657	R_27JttzJouwhMv5P	56	1	7.4	8.524	26	Female	Not white	21	64	5	1	4.5	1	5	3	5
190657	R_PINksxbIgYUqd0t	14	3	4.5	8.524	26	Female	Not white	21	64	5	1	4.5	1	5	3	5
190657	R_2wGKrNIafrW1exi	28	2	6.9	8.524	26	Female	Not white	21	64	5	1	4.5	1	5	3	5
190657	R_2Tt4FbnxiErpj5o	56	1	7.9	8.524	26	Female	Not white	21	64	5	1	4.5	1	5	3	5
190657	R_2Tt4FbnxiErpj5o	28	2	9	8.524	26	Female	Not white	21	64	5	1	4.5	1	5	3	5
190657	R_RPiO4ewTjfuNciZ	28	2	8.8	8.524	26	Female	Not white	21	64	5	1	4.5	1	5	3	5
190657	R_1F99W1Qnk3uLGTg	14	3	4.3	8.524	26	Female	Not white	21	64	5	1	4.5	1	5	3	5
190657	R_3k7AKoCwRJTTPBK	56	1	9.1	8.524	26	Female	Not white	21	64	5	1	4.5	1	5	3	5
190657	R_1QtmXo279oXTu6f	14	3	5.2	8.524	26	Female	Not white	21	64	5	1	4.5	1	5	3	5
190657	R_pgXW2ib04rk04U1	28	2	8.5	8.524	26	Female	Not white	21	64	5	1	4.5	1	5	3	5
190657	R_tY9Y1QEpQMenClH	28	2	7.7	8.524	26	Female	Not white	21	64	5	1	4.5	1	5	3	5
190657	R_1l3kgHFs0O8geyA	28	2	6.8	8.524	26	Female	Not white	21	64	5	1	4.5	1	5	3	5
190657	R_6R7uDJfvhb6P2SZ	56	1	7.4	8.524	26	Female	Not white	21	64	5	1	4.5	1	5	3	5
190657	R_RgGuXf1AQQMmHoR	28	2	6.3	8.524	26	Female	Not white	21	64	5	1	4.5	1	5	3	5
190657	R_1P7V9YwARvHwbFC	56	1	8.9	8.524	26	Female	Not white	21	64	5	1	4.5	1	5	3	5
190657	R_3Ena5XdKlAMmmtR	56	1	4.9	8.524	26	Female	Not white	21	64	5	1	4.5	1	5	3	5
190657	R_1I4p00HhjngCBwT	28	2	5.2	8.524	26	Female	Not white	21	64	5	1	4.5	1	5	3	5
190657	R_1I4p00HhjngCBwT	56	1	3.1	8.524	26	Female	Not white	21	64	5	1	4.5	1	5	3	5
190657	R_2q1OevqncmA72jV	56	1	9	8.524	26	Female	Not white	21	64	5	1	4.5	1	5	3	5
190657	R_1F99W1Qnk3uLGTg	28	2	8.5	8.524	26	Female	Not white	21	64	5	1	4.5	1	5	3	5
190657	R_OKaiNq0VmcdYtUd	28	2	8.5	8.524	26	Female	Not white	21	64	5	1	4.5	1	5	3	5
190657	R_3k7AKoCwRJTTPBK	28	2	8	8.524	26	Female	Not white	21	64	5	1	4.5	1	5	3	5
190657	R_pgXW2ib04rk04U1	56	1	9.8	8.524	26	Female	Not white	21	64	5	1	4.5	1	5	3	5
190657	R_1DZrj0mXFNlzerG	28	2	3.5	8.524	26	Female	Not white	21	64	5	1	4.5	1	5	3	5
190657	R_3JC4uX3jyxVuoiZ	28	2	6.2	8.524	26	Female	Not white	21	64	5	1	4.5	1	5	3	5
190657	R_3JC4uX3jyxVuoiZ	14	3	7	8.524	26	Female	Not white	21	64	5	1	4.5	1	5	3	5
190657	R_1jcDnXGfNkNaqDb	56	1	7.6	8.524	26	Female	Not white	21	64	5	1	4.5	1	5	3	5
190657	R_3JC4uX3jyxVuoiZ	56	1	6.4	8.524	26	Female	Not white	21	64	5	1	4.5	1	5	3	5
190657	R_2wGKrNIafrW1exi	56	1	7.9	8.524	26	Female	Not white	21	64	5	1	4.5	1	5	3	5
190657	R_e5kGNps24JhW5s5	56	1	8.2	8.524	26	Female	Not white	21	64	5	1	4.5	1	5	3	5
190657	R_PINksxbIgYUqd0t	56	1	6	8.524	26	Female	Not white	21	64	5	1	4.5	1	5	3	5
190657	R_RPiO4ewTjfuNciZ	56	1	8.7	8.524	26	Female	Not white	21	64	5	1	4.5	1	5	3	5
190657	R_2e2Lr3jZB2CVAh6	56	1	6.7	8.524	26	Female	Not white	21	64	5	1	4.5	1	5	3	5
190657	R_1F99W1Qnk3uLGTg	56	1	6.2	8.524	26	Female	Not white	21	64	5	1	4.5	1	5	3	5
190657	R_1QtmXo279oXTu6f	28	2	7.1	8.524	26	Female	Not white	21	64	5	1	4.5	1	5	3	5
190657	R_OKaiNq0VmcdYtUd	56	1	7.2	8.524	26	Female	Not white	21	64	5	1	4.5	1	5	3	5
190657	R_tY9Y1QEpQMenClH	14	3	5.5	8.524	26	Female	Not white	21	64	5	1	4.5	1	5	3	5
190657	R_2PwkqDN24Ee3xAa	56	1	7.7	8.524	26	Female	Not white	21	64	5	1	4.5	1	5	3	5
190657	R_1l3kgHFs0O8geyA	56	1	6.1	8.524	26	Female	Not white	21	64	5	1	4.5	1	5	3	5
190657	R_ePOc3sh5wvaa2iJ	56	1	7.4	8.524	26	Female	Not white	21	64	5	1	4.5	1	5	3	5
190657	R_RgGuXf1AQQMmHoR	56	1	8.9	8.524	26	Female	Not white	21	64	5	1	4.5	1	5	3	5
190657	R_tY9Y1QEpQMenClH	56	1	8.5	8.524	26	Female	Not white	21	64	5	1	4.5	1	5	3	5
190657	R_1DZrj0mXFNlzerG	56	1	3.1	8.524	26	Female	Not white	21	64	5	1	4.5	1	5	3	5
190657	R_1QtmXo279oXTu6f	56	1	3.8	8.524	26	Female	Not white	21	64	5	1	4.5	1	5	3	5
194035	R_e5kGNps24JhW5s5	14	2	7.5	10.714	23	Female	White	22	80	6.5	5	2	5	6.5	8	15
194035	R_27JttzJouwhMv5P	14	2	8.4	10.714	23	Female	White	22	80	6.5	5	2	5	6.5	8	15
194035	R_3Ena5XdKlAMmmtR	28	1	9.4	10.714	23	Female	White	22	80	6.5	5	2	5	6.5	8	15
194035	R_6R7uDJfvhb6P2SZ	28	1	9.1	10.714	23	Female	White	22	80	6.5	5	2	5	6.5	8	15
194035	R_1P7V9YwARvHwbFC	14	2	10	10.714	23	Female	White	22	80	6.5	5	2	5	6.5	8	15
194035	R_tY9Y1QEpQMenClH	14	2	8.9	10.714	23	Female	White	22	80	6.5	5	2	5	6.5	8	15
194035	R_3Ena5XdKlAMmmtR	14	2	7.3	10.714	23	Female	White	22	80	6.5	5	2	5	6.5	8	15
194035	R_2Tt4FbnxiErpj5o	14	2	9.9	10.714	23	Female	White	22	80	6.5	5	2	5	6.5	8	15
194035	R_3JC4uX3jyxVuoiZ	14	2	5.6	10.714	23	Female	White	22	80	6.5	5	2	5	6.5	8	15
194035	R_6R7uDJfvhb6P2SZ	14	2	6.1	10.714	23	Female	White	22	80	6.5	5	2	5	6.5	8	15
194035	R_1DZrj0mXFNlzerG	14	2	4.2	10.714	23	Female	White	22	80	6.5	5	2	5	6.5	8	15
194035	R_1l3kgHFs0O8geyA	14	2	7.2	10.714	23	Female	White	22	80	6.5	5	2	5	6.5	8	15
194035	R_2Tt4FbnxiErpj5o	28	1	9.4	10.714	23	Female	White	22	80	6.5	5	2	5	6.5	8	15
194035	R_2wGKrNIafrW1exi	28	1	8.3	10.714	23	Female	White	22	80	6.5	5	2	5	6.5	8	15
194035	R_2wGKrNIafrW1exi	14	2	6.9	10.714	23	Female	White	22	80	6.5	5	2	5	6.5	8	15
194035	R_PINksxbIgYUqd0t	14	2	8.7	10.714	23	Female	White	22	80	6.5	5	2	5	6.5	8	15
194035	R_OKaiNq0VmcdYtUd	14	2	7.7	10.714	23	Female	White	22	80	6.5	5	2	5	6.5	8	15
194035	R_OKaiNq0VmcdYtUd	28	1	9.6	10.714	23	Female	White	22	80	6.5	5	2	5	6.5	8	15
194035	R_2PwkqDN24Ee3xAa	14	2	8.4	10.714	23	Female	White	22	80	6.5	5	2	5	6.5	8	15
194035	R_1jcDnXGfNkNaqDb	14	2	7.4	10.714	23	Female	White	22	80	6.5	5	2	5	6.5	8	15
194035	R_1l3kgHFs0O8geyA	28	1	9.8	10.714	23	Female	White	22	80	6.5	5	2	5	6.5	8	15
194035	R_27JttzJouwhMv5P	56	3	9.8	10.714	23	Female	White	22	80	6.5	5	2	5	6.5	8	15
194035	R_27JttzJouwhMv5P	28	1	9.8	10.714	23	Female	White	22	80	6.5	5	2	5	6.5	8	15
194035	R_RgGuXf1AQQMmHoR	56	3	8.4	10.714	23	Female	White	22	80	6.5	5	2	5	6.5	8	15
194035	R_PINksxbIgYUqd0t	28	1	9.7	10.714	23	Female	White	22	80	6.5	5	2	5	6.5	8	15
194035	R_2q1OevqncmA72jV	56	3	10	10.714	23	Female	White	22	80	6.5	5	2	5	6.5	8	15
194035	R_RPiO4ewTjfuNciZ	28	1	9.8	10.714	23	Female	White	22	80	6.5	5	2	5	6.5	8	15
194035	R_RPiO4ewTjfuNciZ	14	2	9	10.714	23	Female	White	22	80	6.5	5	2	5	6.5	8	15
194035	R_1I4p00HhjngCBwT	14	2	7.4	10.714	23	Female	White	22	80	6.5	5	2	5	6.5	8	15
194035	R_2e2Lr3jZB2CVAh6	14	2	8.9	10.714	23	Female	White	22	80	6.5	5	2	5	6.5	8	15
194035	R_3k7AKoCwRJTTPBK	14	2	8.8	10.714	23	Female	White	22	80	6.5	5	2	5	6.5	8	15
194035	R_1jcDnXGfNkNaqDb	28	1	9.4	10.714	23	Female	White	22	80	6.5	5	2	5	6.5	8	15
194035	R_ePOc3sh5wvaa2iJ	56	3	10	10.714	23	Female	White	22	80	6.5	5	2	5	6.5	8	15
194035	R_ePOc3sh5wvaa2iJ	28	1	9.9	10.714	23	Female	White	22	80	6.5	5	2	5	6.5	8	15
194035	R_ePOc3sh5wvaa2iJ	14	2	8.7	10.714	23	Female	White	22	80	6.5	5	2	5	6.5	8	15
194035	R_1P7V9YwARvHwbFC	28	1	9.6	10.714	23	Female	White	22	80	6.5	5	2	5	6.5	8	15
194035	R_e5kGNps24JhW5s5	56	3	10	10.714	23	Female	White	22	80	6.5	5	2	5	6.5	8	15
194035	R_RgGuXf1AQQMmHoR	28	1	7.3	10.714	23	Female	White	22	80	6.5	5	2	5	6.5	8	15
194035	R_RgGuXf1AQQMmHoR	14	2	7.8	10.714	23	Female	White	22	80	6.5	5	2	5	6.5	8	15
194035	R_2q1OevqncmA72jV	28	1	10	10.714	23	Female	White	22	80	6.5	5	2	5	6.5	8	15
194035	R_2q1OevqncmA72jV	14	2	8.6	10.714	23	Female	White	22	80	6.5	5	2	5	6.5	8	15
194035	R_1QtmXo279oXTu6f	28	1	9.9	10.714	23	Female	White	22	80	6.5	5	2	5	6.5	8	15
194035	R_1QtmXo279oXTu6f	14	2	9	10.714	23	Female	White	22	80	6.5	5	2	5	6.5	8	15
194035	R_pgXW2ib04rk04U1	14	2	9.5	10.714	23	Female	White	22	80	6.5	5	2	5	6.5	8	15
194035	R_2PwkqDN24Ee3xAa	56	3	9.6	10.714	23	Female	White	22	80	6.5	5	2	5	6.5	8	15
194035	R_2PwkqDN24Ee3xAa	28	1	9.9	10.714	23	Female	White	22	80	6.5	5	2	5	6.5	8	15
194035	R_1DZrj0mXFNlzerG	28	1	1.4	10.714	23	Female	White	22	80	6.5	5	2	5	6.5	8	15
194035	R_1l3kgHFs0O8geyA	56	3	9.9	10.714	23	Female	White	22	80	6.5	5	2	5	6.5	8	15
194035	R_2wGKrNIafrW1exi	56	3	9.7	10.714	23	Female	White	22	80	6.5	5	2	5	6.5	8	15
194035	R_3Ena5XdKlAMmmtR	56	3	9.6	10.714	23	Female	White	22	80	6.5	5	2	5	6.5	8	15
194035	R_e5kGNps24JhW5s5	28	1	10	10.714	23	Female	White	22	80	6.5	5	2	5	6.5	8	15
194035	R_2Tt4FbnxiErpj5o	56	3	10	10.714	23	Female	White	22	80	6.5	5	2	5	6.5	8	15
194035	R_RPiO4ewTjfuNciZ	56	3	9.9	10.714	23	Female	White	22	80	6.5	5	2	5	6.5	8	15
194035	R_1I4p00HhjngCBwT	56	3	10	10.714	23	Female	White	22	80	6.5	5	2	5	6.5	8	15
194035	R_1I4p00HhjngCBwT	28	1	10	10.714	23	Female	White	22	80	6.5	5	2	5	6.5	8	15
194035	R_2e2Lr3jZB2CVAh6	28	1	9.8	10.714	23	Female	White	22	80	6.5	5	2	5	6.5	8	15
194035	R_3k7AKoCwRJTTPBK	28	1	10	10.714	23	Female	White	22	80	6.5	5	2	5	6.5	8	15
194035	R_tY9Y1QEpQMenClH	28	1	9.6	10.714	23	Female	White	22	80	6.5	5	2	5	6.5	8	15
194035	R_tY9Y1QEpQMenClH	56	3	9.7	10.714	23	Female	White	22	80	6.5	5	2	5	6.5	8	15
194035	R_6R7uDJfvhb6P2SZ	56	3	10	10.714	23	Female	White	22	80	6.5	5	2	5	6.5	8	15
194035	R_3JC4uX3jyxVuoiZ	56	3	10	10.714	23	Female	White	22	80	6.5	5	2	5	6.5	8	15
194035	R_3JC4uX3jyxVuoiZ	28	1	9.5	10.714	23	Female	White	22	80	6.5	5	2	5	6.5	8	15
194035	R_1P7V9YwARvHwbFC	56	3	10	10.714	23	Female	White	22	80	6.5	5	2	5	6.5	8	15
194035	R_1F99W1Qnk3uLGTg	14	2	7.7	10.714	23	Female	White	22	80	6.5	5	2	5	6.5	8	15
194035	R_PINksxbIgYUqd0t	56	3	9.7	10.714	23	Female	White	22	80	6.5	5	2	5	6.5	8	15
194035	R_pgXW2ib04rk04U1	56	3	10	10.714	23	Female	White	22	80	6.5	5	2	5	6.5	8	15
194035	R_1F99W1Qnk3uLGTg	28	1	9.6	10.714	23	Female	White	22	80	6.5	5	2	5	6.5	8	15
194035	R_pgXW2ib04rk04U1	28	1	9.8	10.714	23	Female	White	22	80	6.5	5	2	5	6.5	8	15
194035	R_2e2Lr3jZB2CVAh6	56	3	9.8	10.714	23	Female	White	22	80	6.5	5	2	5	6.5	8	15
194035	R_1jcDnXGfNkNaqDb	56	3	9.4	10.714	23	Female	White	22	80	6.5	5	2	5	6.5	8	15
194035	R_3k7AKoCwRJTTPBK	56	3	9.9	10.714	23	Female	White	22	80	6.5	5	2	5	6.5	8	15
194035	R_1DZrj0mXFNlzerG	56	3	9.5	10.714	23	Female	White	22	80	6.5	5	2	5	6.5	8	15
194035	R_OKaiNq0VmcdYtUd	56	3	9.8	10.714	23	Female	White	22	80	6.5	5	2	5	6.5	8	15
194035	R_1QtmXo279oXTu6f	56	3	10	10.714	23	Female	White	22	80	6.5	5	2	5	6.5	8	15
194035	R_1F99W1Qnk3uLGTg	56	3	10	10.714	23	Female	White	22	80	6.5	5	2	5	6.5	8	15
196240	R_2PwkqDN24Ee3xAa	14	3	8	14.857	25	Female	White	30	83	7	4.5	4	3	7	5	13
196240	R_3JC4uX3jyxVuoiZ	14	3	7.8	14.857	25	Female	White	30	83	7	4.5	4	3	7	5	13
196240	R_1P7V9YwARvHwbFC	14	3	10	14.857	25	Female	White	30	83	7	4.5	4	3	7	5	13
196240	R_27JttzJouwhMv5P	14	3	5.3	14.857	25	Female	White	30	83	7	4.5	4	3	7	5	13
196240	R_PINksxbIgYUqd0t	14	3	5	14.857	25	Female	White	30	83	7	4.5	4	3	7	5	13
196240	R_6R7uDJfvhb6P2SZ	14	3	5.3	14.857	25	Female	White	30	83	7	4.5	4	3	7	5	13
196240	R_OKaiNq0VmcdYtUd	14	3	6.7	14.857	25	Female	White	30	83	7	4.5	4	3	7	5	13
196240	R_2wGKrNIafrW1exi	14	3	7.8	14.857	25	Female	White	30	83	7	4.5	4	3	7	5	13
196240	R_1jcDnXGfNkNaqDb	14	3	8.3	14.857	25	Female	White	30	83	7	4.5	4	3	7	5	13
196240	R_1l3kgHFs0O8geyA	14	3	4.9	14.857	25	Female	White	30	83	7	4.5	4	3	7	5	13
196240	R_ePOc3sh5wvaa2iJ	14	3	7	14.857	25	Female	White	30	83	7	4.5	4	3	7	5	13
196240	R_tY9Y1QEpQMenClH	14	3	9	14.857	25	Female	White	30	83	7	4.5	4	3	7	5	13
196240	R_3Ena5XdKlAMmmtR	28	2	3.8	14.857	25	Female	White	30	83	7	4.5	4	3	7	5	13
196240	R_6R7uDJfvhb6P2SZ	28	2	2.2	14.857	25	Female	White	30	83	7	4.5	4	3	7	5	13
196240	R_2Tt4FbnxiErpj5o	28	2	8.4	14.857	25	Female	White	30	83	7	4.5	4	3	7	5	13
196240	R_1P7V9YwARvHwbFC	28	2	9	14.857	25	Female	White	30	83	7	4.5	4	3	7	5	13
196240	R_RPiO4ewTjfuNciZ	14	3	4.5	14.857	25	Female	White	30	83	7	4.5	4	3	7	5	13
196240	R_e5kGNps24JhW5s5	14	3	5	14.857	25	Female	White	30	83	7	4.5	4	3	7	5	13
196240	R_2e2Lr3jZB2CVAh6	14	3	6.8	14.857	25	Female	White	30	83	7	4.5	4	3	7	5	13
196240	R_3k7AKoCwRJTTPBK	14	3	5.5	14.857	25	Female	White	30	83	7	4.5	4	3	7	5	13
196240	R_OKaiNq0VmcdYtUd	28	2	8.2	14.857	25	Female	White	30	83	7	4.5	4	3	7	5	13
196240	R_2PwkqDN24Ee3xAa	28	2	7.6	14.857	25	Female	White	30	83	7	4.5	4	3	7	5	13
196240	R_1DZrj0mXFNlzerG	14	3	4.4	14.857	25	Female	White	30	83	7	4.5	4	3	7	5	13
196240	R_1l3kgHFs0O8geyA	28	2	7	14.857	25	Female	White	30	83	7	4.5	4	3	7	5	13
196240	R_2wGKrNIafrW1exi	56	1	5.4	14.857	25	Female	White	30	83	7	4.5	4	3	7	5	13
196240	R_2wGKrNIafrW1exi	28	2	4.3	14.857	25	Female	White	30	83	7	4.5	4	3	7	5	13
196240	R_3Ena5XdKlAMmmtR	14	3	2.8	14.857	25	Female	White	30	83	7	4.5	4	3	7	5	13
196240	R_RgGuXf1AQQMmHoR	14	3	5.8	14.857	25	Female	White	30	83	7	4.5	4	3	7	5	13
196240	R_2Tt4FbnxiErpj5o	14	3	9.4	14.857	25	Female	White	30	83	7	4.5	4	3	7	5	13
196240	R_RPiO4ewTjfuNciZ	28	2	8	14.857	25	Female	White	30	83	7	4.5	4	3	7	5	13
196240	R_2q1OevqncmA72jV	14	3	7.7	14.857	25	Female	White	30	83	7	4.5	4	3	7	5	13
196240	R_1I4p00HhjngCBwT	14	3	2.7	14.857	25	Female	White	30	83	7	4.5	4	3	7	5	13
196240	R_pgXW2ib04rk04U1	14	3	9	14.857	25	Female	White	30	83	7	4.5	4	3	7	5	13
196240	R_tY9Y1QEpQMenClH	28	2	6.2	14.857	25	Female	White	30	83	7	4.5	4	3	7	5	13
196240	R_1jcDnXGfNkNaqDb	28	2	8.2	14.857	25	Female	White	30	83	7	4.5	4	3	7	5	13
196240	R_6R7uDJfvhb6P2SZ	56	1	5.6	14.857	25	Female	White	30	83	7	4.5	4	3	7	5	13
196240	R_ePOc3sh5wvaa2iJ	28	2	8.3	14.857	25	Female	White	30	83	7	4.5	4	3	7	5	13
196240	R_27JttzJouwhMv5P	56	1	6	14.857	25	Female	White	30	83	7	4.5	4	3	7	5	13
196240	R_27JttzJouwhMv5P	28	2	6.8	14.857	25	Female	White	30	83	7	4.5	4	3	7	5	13
196240	R_e5kGNps24JhW5s5	28	2	6.2	14.857	25	Female	White	30	83	7	4.5	4	3	7	5	13
196240	R_PINksxbIgYUqd0t	28	2	5.5	14.857	25	Female	White	30	83	7	4.5	4	3	7	5	13
196240	R_RPiO4ewTjfuNciZ	56	1	6.6	14.857	25	Female	White	30	83	7	4.5	4	3	7	5	13
196240	R_2q1OevqncmA72jV	28	2	6.8	14.857	25	Female	White	30	83	7	4.5	4	3	7	5	13
196240	R_1I4p00HhjngCBwT	56	1	3.6	14.857	25	Female	White	30	83	7	4.5	4	3	7	5	13
196240	R_1QtmXo279oXTu6f	28	2	8.1	14.857	25	Female	White	30	83	7	4.5	4	3	7	5	13
196240	R_3k7AKoCwRJTTPBK	28	2	8.6	14.857	25	Female	White	30	83	7	4.5	4	3	7	5	13
196240	R_1F99W1Qnk3uLGTg	28	2	3.4	14.857	25	Female	White	30	83	7	4.5	4	3	7	5	13
196240	R_1F99W1Qnk3uLGTg	14	3	6	14.857	25	Female	White	30	83	7	4.5	4	3	7	5	13
196240	R_ePOc3sh5wvaa2iJ	56	1	8.6	14.857	25	Female	White	30	83	7	4.5	4	3	7	5	13
196240	R_1DZrj0mXFNlzerG	28	2	2.8	14.857	25	Female	White	30	83	7	4.5	4	3	7	5	13
196240	R_3JC4uX3jyxVuoiZ	28	2	6.2	14.857	25	Female	White	30	83	7	4.5	4	3	7	5	13
196240	R_3Ena5XdKlAMmmtR	56	1	2.9	14.857	25	Female	White	30	83	7	4.5	4	3	7	5	13
196240	R_RgGuXf1AQQMmHoR	56	1	6.1	14.857	25	Female	White	30	83	7	4.5	4	3	7	5	13
196240	R_RgGuXf1AQQMmHoR	28	2	6.4	14.857	25	Female	White	30	83	7	4.5	4	3	7	5	13
196240	R_2Tt4FbnxiErpj5o	56	1	6.5	14.857	25	Female	White	30	83	7	4.5	4	3	7	5	13
196240	R_2q1OevqncmA72jV	56	1	5.7	14.857	25	Female	White	30	83	7	4.5	4	3	7	5	13
196240	R_2PwkqDN24Ee3xAa	56	1	6.6	14.857	25	Female	White	30	83	7	4.5	4	3	7	5	13
196240	R_1I4p00HhjngCBwT	28	2	4.3	14.857	25	Female	White	30	83	7	4.5	4	3	7	5	13
196240	R_1QtmXo279oXTu6f	14	3	8.3	14.857	25	Female	White	30	83	7	4.5	4	3	7	5	13
196240	R_pgXW2ib04rk04U1	28	2	8.5	14.857	25	Female	White	30	83	7	4.5	4	3	7	5	13
196240	R_1P7V9YwARvHwbFC	56	1	7.6	14.857	25	Female	White	30	83	7	4.5	4	3	7	5	13
196240	R_1DZrj0mXFNlzerG	56	1	0.4	14.857	25	Female	White	30	83	7	4.5	4	3	7	5	13
196240	R_1jcDnXGfNkNaqDb	56	1	1.6	14.857	25	Female	White	30	83	7	4.5	4	3	7	5	13
196240	R_1l3kgHFs0O8geyA	56	1	7.2	14.857	25	Female	White	30	83	7	4.5	4	3	7	5	13
196240	R_1F99W1Qnk3uLGTg	56	1	5.4	14.857	25	Female	White	30	83	7	4.5	4	3	7	5	13
196240	R_e5kGNps24JhW5s5	56	1	6.1	14.857	25	Female	White	30	83	7	4.5	4	3	7	5	13
196240	R_PINksxbIgYUqd0t	56	1	6	14.857	25	Female	White	30	83	7	4.5	4	3	7	5	13
196240	R_2e2Lr3jZB2CVAh6	28	2	8.3	14.857	25	Female	White	30	83	7	4.5	4	3	7	5	13
196240	R_3JC4uX3jyxVuoiZ	56	1	6.1	14.857	25	Female	White	30	83	7	4.5	4	3	7	5	13
196240	R_OKaiNq0VmcdYtUd	56	1	5.6	14.857	25	Female	White	30	83	7	4.5	4	3	7	5	13
196240	R_tY9Y1QEpQMenClH	56	1	7	14.857	25	Female	White	30	83	7	4.5	4	3	7	5	13
196240	R_1QtmXo279oXTu6f	56	1	7.7	14.857	25	Female	White	30	83	7	4.5	4	3	7	5	13
196240	R_2e2Lr3jZB2CVAh6	56	1	7.2	14.857	25	Female	White	30	83	7	4.5	4	3	7	5	13
196240	R_pgXW2ib04rk04U1	56	1	7	14.857	25	Female	White	30	83	7	4.5	4	3	7	5	13
196240	R_3k7AKoCwRJTTPBK	56	1	7.2	14.857	25	Female	White	30	83	7	4.5	4	3	7	5	13
236890	R_2wGKrNIafrW1exi	56	3	8.3	10.905	23	Female	White	34	78	3	2	3	6.5	5.5	3	16
236890	R_2wGKrNIafrW1exi	28	2	7.2	10.905	23	Female	White	34	78	3	2	3	6.5	5.5	3	16
236890	R_2wGKrNIafrW1exi	14	1	2.4	10.905	23	Female	White	34	78	3	2	3	6.5	5.5	3	16
236890	R_e5kGNps24JhW5s5	14	1	4.1	10.905	23	Female	White	34	78	3	2	3	6.5	5.5	3	16
236890	R_PINksxbIgYUqd0t	14	1	3.8	10.905	23	Female	White	34	78	3	2	3	6.5	5.5	3	16
236890	R_2Tt4FbnxiErpj5o	14	1	4.8	10.905	23	Female	White	34	78	3	2	3	6.5	5.5	3	16
236890	R_RPiO4ewTjfuNciZ	14	1	6.9	10.905	23	Female	White	34	78	3	2	3	6.5	5.5	3	16
236890	R_1l3kgHFs0O8geyA	56	3	9.2	10.905	23	Female	White	34	78	3	2	3	6.5	5.5	3	16
236890	R_tY9Y1QEpQMenClH	56	3	7.8	10.905	23	Female	White	34	78	3	2	3	6.5	5.5	3	16
236890	R_tY9Y1QEpQMenClH	28	2	8	10.905	23	Female	White	34	78	3	2	3	6.5	5.5	3	16
236890	R_tY9Y1QEpQMenClH	14	1	1.6	10.905	23	Female	White	34	78	3	2	3	6.5	5.5	3	16
236890	R_6R7uDJfvhb6P2SZ	14	1	3.1	10.905	23	Female	White	34	78	3	2	3	6.5	5.5	3	16
236890	R_27JttzJouwhMv5P	14	1	1.3	10.905	23	Female	White	34	78	3	2	3	6.5	5.5	3	16
236890	R_1l3kgHFs0O8geyA	14	1	1.6	10.905	23	Female	White	34	78	3	2	3	6.5	5.5	3	16
236890	R_27JttzJouwhMv5P	28	2	4.3	10.905	23	Female	White	34	78	3	2	3	6.5	5.5	3	16
236890	R_1P7V9YwARvHwbFC	14	1	7	10.905	23	Female	White	34	78	3	2	3	6.5	5.5	3	16
236890	R_3k7AKoCwRJTTPBK	56	3	9.2	10.905	23	Female	White	34	78	3	2	3	6.5	5.5	3	16
236890	R_2q1OevqncmA72jV	56	3	8.2	10.905	23	Female	White	34	78	3	2	3	6.5	5.5	3	16
236890	R_2q1OevqncmA72jV	28	2	7.8	10.905	23	Female	White	34	78	3	2	3	6.5	5.5	3	16
236890	R_2q1OevqncmA72jV	14	1	7.8	10.905	23	Female	White	34	78	3	2	3	6.5	5.5	3	16
236890	R_1I4p00HhjngCBwT	14	1	3.1	10.905	23	Female	White	34	78	3	2	3	6.5	5.5	3	16
236890	R_2e2Lr3jZB2CVAh6	14	1	5	10.905	23	Female	White	34	78	3	2	3	6.5	5.5	3	16
236890	R_3k7AKoCwRJTTPBK	14	1	5.7	10.905	23	Female	White	34	78	3	2	3	6.5	5.5	3	16
236890	R_3Ena5XdKlAMmmtR	56	3	8.2	10.905	23	Female	White	34	78	3	2	3	6.5	5.5	3	16
236890	R_ePOc3sh5wvaa2iJ	56	3	9.7	10.905	23	Female	White	34	78	3	2	3	6.5	5.5	3	16
236890	R_ePOc3sh5wvaa2iJ	28	2	8.5	10.905	23	Female	White	34	78	3	2	3	6.5	5.5	3	16
236890	R_ePOc3sh5wvaa2iJ	14	1	6.2	10.905	23	Female	White	34	78	3	2	3	6.5	5.5	3	16
236890	R_3JC4uX3jyxVuoiZ	14	1	2.4	10.905	23	Female	White	34	78	3	2	3	6.5	5.5	3	16
236890	R_e5kGNps24JhW5s5	56	3	6.2	10.905	23	Female	White	34	78	3	2	3	6.5	5.5	3	16
236890	R_3Ena5XdKlAMmmtR	14	1	2	10.905	23	Female	White	34	78	3	2	3	6.5	5.5	3	16
236890	R_RgGuXf1AQQMmHoR	14	1	5	10.905	23	Female	White	34	78	3	2	3	6.5	5.5	3	16
236890	R_2Tt4FbnxiErpj5o	28	2	9.4	10.905	23	Female	White	34	78	3	2	3	6.5	5.5	3	16
236890	R_1QtmXo279oXTu6f	56	3	9	10.905	23	Female	White	34	78	3	2	3	6.5	5.5	3	16
236890	R_1QtmXo279oXTu6f	28	2	8.4	10.905	23	Female	White	34	78	3	2	3	6.5	5.5	3	16
236890	R_1QtmXo279oXTu6f	14	1	0	10.905	23	Female	White	34	78	3	2	3	6.5	5.5	3	16
236890	R_pgXW2ib04rk04U1	14	1	7	10.905	23	Female	White	34	78	3	2	3	6.5	5.5	3	16
236890	R_OKaiNq0VmcdYtUd	14	1	5	10.905	23	Female	White	34	78	3	2	3	6.5	5.5	3	16
236890	R_2PwkqDN24Ee3xAa	14	1	3.5	10.905	23	Female	White	34	78	3	2	3	6.5	5.5	3	16
236890	R_1DZrj0mXFNlzerG	14	1	0	10.905	23	Female	White	34	78	3	2	3	6.5	5.5	3	16
236890	R_6R7uDJfvhb6P2SZ	28	2	6	10.905	23	Female	White	34	78	3	2	3	6.5	5.5	3	16
236890	R_RPiO4ewTjfuNciZ	56	3	8.9	10.905	23	Female	White	34	78	3	2	3	6.5	5.5	3	16
236890	R_1P7V9YwARvHwbFC	28	2	9.8	10.905	23	Female	White	34	78	3	2	3	6.5	5.5	3	16
236890	R_e5kGNps24JhW5s5	28	2	6.7	10.905	23	Female	White	34	78	3	2	3	6.5	5.5	3	16
236890	R_PINksxbIgYUqd0t	28	2	7.8	10.905	23	Female	White	34	78	3	2	3	6.5	5.5	3	16
236890	R_1F99W1Qnk3uLGTg	56	3	9.5	10.905	23	Female	White	34	78	3	2	3	6.5	5.5	3	16
236890	R_RPiO4ewTjfuNciZ	28	2	9	10.905	23	Female	White	34	78	3	2	3	6.5	5.5	3	16
236890	R_1I4p00HhjngCBwT	28	2	2.3	10.905	23	Female	White	34	78	3	2	3	6.5	5.5	3	16
236890	R_2e2Lr3jZB2CVAh6	28	2	8.5	10.905	23	Female	White	34	78	3	2	3	6.5	5.5	3	16
236890	R_3k7AKoCwRJTTPBK	28	2	8.4	10.905	23	Female	White	34	78	3	2	3	6.5	5.5	3	16
236890	R_1jcDnXGfNkNaqDb	56	3	9.1	10.905	23	Female	White	34	78	3	2	3	6.5	5.5	3	16
236890	R_1jcDnXGfNkNaqDb	28	2	6.2	10.905	23	Female	White	34	78	3	2	3	6.5	5.5	3	16
236890	R_1jcDnXGfNkNaqDb	14	1	4.5	10.905	23	Female	White	34	78	3	2	3	6.5	5.5	3	16
236890	R_3JC4uX3jyxVuoiZ	56	3	8.4	10.905	23	Female	White	34	78	3	2	3	6.5	5.5	3	16
236890	R_3JC4uX3jyxVuoiZ	28	2	6.8	10.905	23	Female	White	34	78	3	2	3	6.5	5.5	3	16
236890	R_1P7V9YwARvHwbFC	56	3	9.6	10.905	23	Female	White	34	78	3	2	3	6.5	5.5	3	16
236890	R_3Ena5XdKlAMmmtR	28	2	5.5	10.905	23	Female	White	34	78	3	2	3	6.5	5.5	3	16
236890	R_RgGuXf1AQQMmHoR	28	2	8.6	10.905	23	Female	White	34	78	3	2	3	6.5	5.5	3	16
236890	R_2Tt4FbnxiErpj5o	56	3	9.2	10.905	23	Female	White	34	78	3	2	3	6.5	5.5	3	16
236890	R_1I4p00HhjngCBwT	56	3	4.8	10.905	23	Female	White	34	78	3	2	3	6.5	5.5	3	16
236890	R_1F99W1Qnk3uLGTg	14	1	3.7	10.905	23	Female	White	34	78	3	2	3	6.5	5.5	3	16
236890	R_2PwkqDN24Ee3xAa	56	3	8.5	10.905	23	Female	White	34	78	3	2	3	6.5	5.5	3	16
236890	R_pgXW2ib04rk04U1	56	3	9.8	10.905	23	Female	White	34	78	3	2	3	6.5	5.5	3	16
236890	R_1F99W1Qnk3uLGTg	28	2	5.5	10.905	23	Female	White	34	78	3	2	3	6.5	5.5	3	16
236890	R_pgXW2ib04rk04U1	28	2	9	10.905	23	Female	White	34	78	3	2	3	6.5	5.5	3	16
236890	R_RgGuXf1AQQMmHoR	56	3	8.9	10.905	23	Female	White	34	78	3	2	3	6.5	5.5	3	16
236890	R_1DZrj0mXFNlzerG	28	2	3.4	10.905	23	Female	White	34	78	3	2	3	6.5	5.5	3	16
236890	R_1l3kgHFs0O8geyA	28	2	6	10.905	23	Female	White	34	78	3	2	3	6.5	5.5	3	16
236890	R_OKaiNq0VmcdYtUd	28	2	8.6	10.905	23	Female	White	34	78	3	2	3	6.5	5.5	3	16
236890	R_PINksxbIgYUqd0t	56	3	7.6	10.905	23	Female	White	34	78	3	2	3	6.5	5.5	3	16
236890	R_6R7uDJfvhb6P2SZ	56	3	7.2	10.905	23	Female	White	34	78	3	2	3	6.5	5.5	3	16
236890	R_1DZrj0mXFNlzerG	56	3	5.1	10.905	23	Female	White	34	78	3	2	3	6.5	5.5	3	16
236890	R_2e2Lr3jZB2CVAh6	56	3	8.9	10.905	23	Female	White	34	78	3	2	3	6.5	5.5	3	16
236890	R_27JttzJouwhMv5P	56	3	8.8	10.905	23	Female	White	34	78	3	2	3	6.5	5.5	3	16
236890	R_2PwkqDN24Ee3xAa	28	2	8.2	10.905	23	Female	White	34	78	3	2	3	6.5	5.5	3	16
236890	R_OKaiNq0VmcdYtUd	56	3	6.7	10.905	23	Female	White	34	78	3	2	3	6.5	5.5	3	16
236947	R_2e2Lr3jZB2CVAh6	14	3	8.4	6.286	35	Female	Not white	29	80	3	2	6	5.5	6.5	4	13
236947	R_tY9Y1QEpQMenClH	14	3	4.8	6.286	35	Female	Not white	29	80	3	2	6	5.5	6.5	4	13
236947	R_6R7uDJfvhb6P2SZ	14	3	7	6.286	35	Female	Not white	29	80	3	2	6	5.5	6.5	4	13
236947	R_2q1OevqncmA72jV	28	1	7.1	6.286	35	Female	Not white	29	80	3	2	6	5.5	6.5	4	13
236947	R_2PwkqDN24Ee3xAa	14	3	4.6	6.286	35	Female	Not white	29	80	3	2	6	5.5	6.5	4	13
236947	R_3k7AKoCwRJTTPBK	28	1	8.9	6.286	35	Female	Not white	29	80	3	2	6	5.5	6.5	4	13
236947	R_2q1OevqncmA72jV	14	3	6.6	6.286	35	Female	Not white	29	80	3	2	6	5.5	6.5	4	13
236947	R_1DZrj0mXFNlzerG	28	1	5.3	6.286	35	Female	Not white	29	80	3	2	6	5.5	6.5	4	13
236947	R_1jcDnXGfNkNaqDb	14	3	0.8	6.286	35	Female	Not white	29	80	3	2	6	5.5	6.5	4	13
236947	R_3k7AKoCwRJTTPBK	14	3	8.8	6.286	35	Female	Not white	29	80	3	2	6	5.5	6.5	4	13
236947	R_1QtmXo279oXTu6f	14	3	2.2	6.286	35	Female	Not white	29	80	3	2	6	5.5	6.5	4	13
236947	R_1l3kgHFs0O8geyA	14	3	3.9	6.286	35	Female	Not white	29	80	3	2	6	5.5	6.5	4	13
236947	R_1DZrj0mXFNlzerG	14	3	1.5	6.286	35	Female	Not white	29	80	3	2	6	5.5	6.5	4	13
236947	R_1QtmXo279oXTu6f	28	1	3.8	6.286	35	Female	Not white	29	80	3	2	6	5.5	6.5	4	13
236947	R_27JttzJouwhMv5P	14	3	4.2	6.286	35	Female	Not white	29	80	3	2	6	5.5	6.5	4	13
236947	R_PINksxbIgYUqd0t	14	3	6.3	6.286	35	Female	Not white	29	80	3	2	6	5.5	6.5	4	13
236947	R_2Tt4FbnxiErpj5o	28	1	7	6.286	35	Female	Not white	29	80	3	2	6	5.5	6.5	4	13
236947	R_1P7V9YwARvHwbFC	14	3	7.4	6.286	35	Female	Not white	29	80	3	2	6	5.5	6.5	4	13
236947	R_pgXW2ib04rk04U1	14	3	9.5	6.286	35	Female	Not white	29	80	3	2	6	5.5	6.5	4	13
236947	R_6R7uDJfvhb6P2SZ	56	2	8.7	6.286	35	Female	Not white	29	80	3	2	6	5.5	6.5	4	13
236947	R_6R7uDJfvhb6P2SZ	28	1	5.3	6.286	35	Female	Not white	29	80	3	2	6	5.5	6.5	4	13
236947	R_1F99W1Qnk3uLGTg	14	3	4.8	6.286	35	Female	Not white	29	80	3	2	6	5.5	6.5	4	13
236947	R_1jcDnXGfNkNaqDb	28	1	1.4	6.286	35	Female	Not white	29	80	3	2	6	5.5	6.5	4	13
236947	R_27JttzJouwhMv5P	28	1	6.8	6.286	35	Female	Not white	29	80	3	2	6	5.5	6.5	4	13
236947	R_1l3kgHFs0O8geyA	28	1	5.1	6.286	35	Female	Not white	29	80	3	2	6	5.5	6.5	4	13
236947	R_tY9Y1QEpQMenClH	28	1	5.3	6.286	35	Female	Not white	29	80	3	2	6	5.5	6.5	4	13
236947	R_3JC4uX3jyxVuoiZ	14	3	2.5	6.286	35	Female	Not white	29	80	3	2	6	5.5	6.5	4	13
236947	R_2wGKrNIafrW1exi	14	3	3.5	6.286	35	Female	Not white	29	80	3	2	6	5.5	6.5	4	13
236947	R_e5kGNps24JhW5s5	14	3	6.1	6.286	35	Female	Not white	29	80	3	2	6	5.5	6.5	4	13
236947	R_1I4p00HhjngCBwT	14	3	2.2	6.286	35	Female	Not white	29	80	3	2	6	5.5	6.5	4	13
236947	R_2Tt4FbnxiErpj5o	14	3	8.6	6.286	35	Female	Not white	29	80	3	2	6	5.5	6.5	4	13
236947	R_2e2Lr3jZB2CVAh6	56	2	9.4	6.286	35	Female	Not white	29	80	3	2	6	5.5	6.5	4	13
236947	R_2e2Lr3jZB2CVAh6	28	1	8.7	6.286	35	Female	Not white	29	80	3	2	6	5.5	6.5	4	13
236947	R_OKaiNq0VmcdYtUd	14	3	5.2	6.286	35	Female	Not white	29	80	3	2	6	5.5	6.5	4	13
236947	R_1DZrj0mXFNlzerG	56	2	9.1	6.286	35	Female	Not white	29	80	3	2	6	5.5	6.5	4	13
236947	R_1QtmXo279oXTu6f	56	2	9.8	6.286	35	Female	Not white	29	80	3	2	6	5.5	6.5	4	13
236947	R_ePOc3sh5wvaa2iJ	56	2	9.2	6.286	35	Female	Not white	29	80	3	2	6	5.5	6.5	4	13
236947	R_ePOc3sh5wvaa2iJ	28	1	6.5	6.286	35	Female	Not white	29	80	3	2	6	5.5	6.5	4	13
236947	R_ePOc3sh5wvaa2iJ	14	3	8.5	6.286	35	Female	Not white	29	80	3	2	6	5.5	6.5	4	13
236947	R_2wGKrNIafrW1exi	56	2	9.2	6.286	35	Female	Not white	29	80	3	2	6	5.5	6.5	4	13
236947	R_3Ena5XdKlAMmmtR	28	1	2	6.286	35	Female	Not white	29	80	3	2	6	5.5	6.5	4	13
236947	R_3Ena5XdKlAMmmtR	14	3	4.8	6.286	35	Female	Not white	29	80	3	2	6	5.5	6.5	4	13
236947	R_RgGuXf1AQQMmHoR	14	3	4.9	6.286	35	Female	Not white	29	80	3	2	6	5.5	6.5	4	13
236947	R_1F99W1Qnk3uLGTg	28	1	7.2	6.286	35	Female	Not white	29	80	3	2	6	5.5	6.5	4	13
236947	R_pgXW2ib04rk04U1	28	1	9.5	6.286	35	Female	Not white	29	80	3	2	6	5.5	6.5	4	13
236947	R_OKaiNq0VmcdYtUd	28	1	7	6.286	35	Female	Not white	29	80	3	2	6	5.5	6.5	4	13
236947	R_3k7AKoCwRJTTPBK	56	2	9.5	6.286	35	Female	Not white	29	80	3	2	6	5.5	6.5	4	13
236947	R_tY9Y1QEpQMenClH	56	2	9.6	6.286	35	Female	Not white	29	80	3	2	6	5.5	6.5	4	13
236947	R_1jcDnXGfNkNaqDb	56	2	5	6.286	35	Female	Not white	29	80	3	2	6	5.5	6.5	4	13
236947	R_27JttzJouwhMv5P	56	2	8.6	6.286	35	Female	Not white	29	80	3	2	6	5.5	6.5	4	13
236947	R_1l3kgHFs0O8geyA	56	2	9.7	6.286	35	Female	Not white	29	80	3	2	6	5.5	6.5	4	13
236947	R_3JC4uX3jyxVuoiZ	56	2	9.5	6.286	35	Female	Not white	29	80	3	2	6	5.5	6.5	4	13
236947	R_3JC4uX3jyxVuoiZ	28	1	5.3	6.286	35	Female	Not white	29	80	3	2	6	5.5	6.5	4	13
236947	R_2wGKrNIafrW1exi	28	1	5.9	6.286	35	Female	Not white	29	80	3	2	6	5.5	6.5	4	13
236947	R_e5kGNps24JhW5s5	28	1	5.5	6.286	35	Female	Not white	29	80	3	2	6	5.5	6.5	4	13
236947	R_PINksxbIgYUqd0t	28	1	7.6	6.286	35	Female	Not white	29	80	3	2	6	5.5	6.5	4	13
236947	R_RPiO4ewTjfuNciZ	56	2	9.9	6.286	35	Female	Not white	29	80	3	2	6	5.5	6.5	4	13
236947	R_RPiO4ewTjfuNciZ	28	1	8	6.286	35	Female	Not white	29	80	3	2	6	5.5	6.5	4	13
236947	R_RPiO4ewTjfuNciZ	14	3	5.3	6.286	35	Female	Not white	29	80	3	2	6	5.5	6.5	4	13
236947	R_OKaiNq0VmcdYtUd	56	2	9.6	6.286	35	Female	Not white	29	80	3	2	6	5.5	6.5	4	13
236947	R_2PwkqDN24Ee3xAa	28	1	8.3	6.286	35	Female	Not white	29	80	3	2	6	5.5	6.5	4	13
236947	R_2PwkqDN24Ee3xAa	56	2	8.1	6.286	35	Female	Not white	29	80	3	2	6	5.5	6.5	4	13
236947	R_1P7V9YwARvHwbFC	28	1	4	6.286	35	Female	Not white	29	80	3	2	6	5.5	6.5	4	13
236947	R_RgGuXf1AQQMmHoR	56	2	8.3	6.286	35	Female	Not white	29	80	3	2	6	5.5	6.5	4	13
236947	R_1I4p00HhjngCBwT	28	1	5.1	6.286	35	Female	Not white	29	80	3	2	6	5.5	6.5	4	13
236947	R_2q1OevqncmA72jV	56	2	9.7	6.286	35	Female	Not white	29	80	3	2	6	5.5	6.5	4	13
236947	R_1I4p00HhjngCBwT	56	2	9.2	6.286	35	Female	Not white	29	80	3	2	6	5.5	6.5	4	13
236947	R_1F99W1Qnk3uLGTg	56	2	9.8	6.286	35	Female	Not white	29	80	3	2	6	5.5	6.5	4	13
236947	R_e5kGNps24JhW5s5	56	2	9.5	6.286	35	Female	Not white	29	80	3	2	6	5.5	6.5	4	13
236947	R_RgGuXf1AQQMmHoR	28	1	5.4	6.286	35	Female	Not white	29	80	3	2	6	5.5	6.5	4	13
236947	R_2Tt4FbnxiErpj5o	56	2	8.7	6.286	35	Female	Not white	29	80	3	2	6	5.5	6.5	4	13
236947	R_1P7V9YwARvHwbFC	56	2	9.9	6.286	35	Female	Not white	29	80	3	2	6	5.5	6.5	4	13
236947	R_pgXW2ib04rk04U1	56	2	9.9	6.286	35	Female	Not white	29	80	3	2	6	5.5	6.5	4	13
236947	R_3Ena5XdKlAMmmtR	56	2	7.8	6.286	35	Female	Not white	29	80	3	2	6	5.5	6.5	4	13
236947	R_PINksxbIgYUqd0t	56	2	9.3	6.286	35	Female	Not white	29	80	3	2	6	5.5	6.5	4	13
241972	R_3JC4uX3jyxVuoiZ	14	1	9.8	8.238	27	Female	Not white	19	82	7	2	6	2	6.5	1	3
241972	R_e5kGNps24JhW5s5	14	1	8.2	8.238	27	Female	Not white	19	82	7	2	6	2	6.5	1	3
241972	R_3Ena5XdKlAMmmtR	14	1	9.1	8.238	27	Female	Not white	19	82	7	2	6	2	6.5	1	3
241972	R_PINksxbIgYUqd0t	14	1	9.2	8.238	27	Female	Not white	19	82	7	2	6	2	6.5	1	3
241972	R_OKaiNq0VmcdYtUd	14	1	9.5	8.238	27	Female	Not white	19	82	7	2	6	2	6.5	1	3
241972	R_1P7V9YwARvHwbFC	14	1	9.9	8.238	27	Female	Not white	19	82	7	2	6	2	6.5	1	3
241972	R_2PwkqDN24Ee3xAa	14	1	8.4	8.238	27	Female	Not white	19	82	7	2	6	2	6.5	1	3
241972	R_6R7uDJfvhb6P2SZ	14	1	10	8.238	27	Female	Not white	19	82	7	2	6	2	6.5	1	3
241972	R_27JttzJouwhMv5P	14	1	9.5	8.238	27	Female	Not white	19	82	7	2	6	2	6.5	1	3
241972	R_1l3kgHFs0O8geyA	14	1	9.8	8.238	27	Female	Not white	19	82	7	2	6	2	6.5	1	3
241972	R_2wGKrNIafrW1exi	28	2	7	8.238	27	Female	Not white	19	82	7	2	6	2	6.5	1	3
241972	R_2wGKrNIafrW1exi	14	1	9.2	8.238	27	Female	Not white	19	82	7	2	6	2	6.5	1	3
241972	R_PINksxbIgYUqd0t	28	2	6.7	8.238	27	Female	Not white	19	82	7	2	6	2	6.5	1	3
241972	R_2e2Lr3jZB2CVAh6	14	1	9.4	8.238	27	Female	Not white	19	82	7	2	6	2	6.5	1	3
241972	R_OKaiNq0VmcdYtUd	28	2	8.5	8.238	27	Female	Not white	19	82	7	2	6	2	6.5	1	3
241972	R_RPiO4ewTjfuNciZ	14	1	9.5	8.238	27	Female	Not white	19	82	7	2	6	2	6.5	1	3
241972	R_ePOc3sh5wvaa2iJ	56	3	8.7	8.238	27	Female	Not white	19	82	7	2	6	2	6.5	1	3
241972	R_ePOc3sh5wvaa2iJ	28	2	9	8.238	27	Female	Not white	19	82	7	2	6	2	6.5	1	3
241972	R_ePOc3sh5wvaa2iJ	14	1	9.8	8.238	27	Female	Not white	19	82	7	2	6	2	6.5	1	3
241972	R_tY9Y1QEpQMenClH	14	1	9.1	8.238	27	Female	Not white	19	82	7	2	6	2	6.5	1	3
241972	R_3Ena5XdKlAMmmtR	28	2	9.1	8.238	27	Female	Not white	19	82	7	2	6	2	6.5	1	3
241972	R_RgGuXf1AQQMmHoR	28	2	8	8.238	27	Female	Not white	19	82	7	2	6	2	6.5	1	3
241972	R_2Tt4FbnxiErpj5o	28	2	9.9	8.238	27	Female	Not white	19	82	7	2	6	2	6.5	1	3
241972	R_1P7V9YwARvHwbFC	28	2	9.6	8.238	27	Female	Not white	19	82	7	2	6	2	6.5	1	3
241972	R_2q1OevqncmA72jV	14	1	9.8	8.238	27	Female	Not white	19	82	7	2	6	2	6.5	1	3
241972	R_1I4p00HhjngCBwT	14	1	9.6	8.238	27	Female	Not white	19	82	7	2	6	2	6.5	1	3
241972	R_1QtmXo279oXTu6f	14	1	9.7	8.238	27	Female	Not white	19	82	7	2	6	2	6.5	1	3
241972	R_pgXW2ib04rk04U1	14	1	9.8	8.238	27	Female	Not white	19	82	7	2	6	2	6.5	1	3
241972	R_2PwkqDN24Ee3xAa	56	3	7.6	8.238	27	Female	Not white	19	82	7	2	6	2	6.5	1	3
241972	R_2PwkqDN24Ee3xAa	28	2	8	8.238	27	Female	Not white	19	82	7	2	6	2	6.5	1	3
241972	R_1DZrj0mXFNlzerG	14	1	10	8.238	27	Female	Not white	19	82	7	2	6	2	6.5	1	3
241972	R_6R7uDJfvhb6P2SZ	28	2	7.5	8.238	27	Female	Not white	19	82	7	2	6	2	6.5	1	3
241972	R_2wGKrNIafrW1exi	56	3	6.3	8.238	27	Female	Not white	19	82	7	2	6	2	6.5	1	3
241972	R_e5kGNps24JhW5s5	56	3	8	8.238	27	Female	Not white	19	82	7	2	6	2	6.5	1	3
241972	R_e5kGNps24JhW5s5	28	2	6.8	8.238	27	Female	Not white	19	82	7	2	6	2	6.5	1	3
241972	R_RgGuXf1AQQMmHoR	14	1	8	8.238	27	Female	Not white	19	82	7	2	6	2	6.5	1	3
241972	R_2Tt4FbnxiErpj5o	14	1	9.1	8.238	27	Female	Not white	19	82	7	2	6	2	6.5	1	3
241972	R_RPiO4ewTjfuNciZ	28	2	8.5	8.238	27	Female	Not white	19	82	7	2	6	2	6.5	1	3
241972	R_1I4p00HhjngCBwT	28	2	6.7	8.238	27	Female	Not white	19	82	7	2	6	2	6.5	1	3
241972	R_2e2Lr3jZB2CVAh6	28	2	8.7	8.238	27	Female	Not white	19	82	7	2	6	2	6.5	1	3
241972	R_3k7AKoCwRJTTPBK	28	2	9.2	8.238	27	Female	Not white	19	82	7	2	6	2	6.5	1	3
241972	R_tY9Y1QEpQMenClH	28	2	7.7	8.238	27	Female	Not white	19	82	7	2	6	2	6.5	1	3
241972	R_1jcDnXGfNkNaqDb	28	2	8.5	8.238	27	Female	Not white	19	82	7	2	6	2	6.5	1	3
241972	R_1jcDnXGfNkNaqDb	14	1	9.3	8.238	27	Female	Not white	19	82	7	2	6	2	6.5	1	3
241972	R_3JC4uX3jyxVuoiZ	56	3	8.9	8.238	27	Female	Not white	19	82	7	2	6	2	6.5	1	3
241972	R_27JttzJouwhMv5P	56	3	7.2	8.238	27	Female	Not white	19	82	7	2	6	2	6.5	1	3
241972	R_27JttzJouwhMv5P	28	2	7.6	8.238	27	Female	Not white	19	82	7	2	6	2	6.5	1	3
241972	R_RgGuXf1AQQMmHoR	56	3	7.1	8.238	27	Female	Not white	19	82	7	2	6	2	6.5	1	3
241972	R_2Tt4FbnxiErpj5o	56	3	9.8	8.238	27	Female	Not white	19	82	7	2	6	2	6.5	1	3
241972	R_RPiO4ewTjfuNciZ	56	3	9.2	8.238	27	Female	Not white	19	82	7	2	6	2	6.5	1	3
241972	R_2q1OevqncmA72jV	28	2	7.8	8.238	27	Female	Not white	19	82	7	2	6	2	6.5	1	3
241972	R_1I4p00HhjngCBwT	56	3	4.8	8.238	27	Female	Not white	19	82	7	2	6	2	6.5	1	3
241972	R_1QtmXo279oXTu6f	28	2	9.1	8.238	27	Female	Not white	19	82	7	2	6	2	6.5	1	3
241972	R_pgXW2ib04rk04U1	56	3	9	8.238	27	Female	Not white	19	82	7	2	6	2	6.5	1	3
241972	R_3k7AKoCwRJTTPBK	14	1	9.8	8.238	27	Female	Not white	19	82	7	2	6	2	6.5	1	3
241972	R_1F99W1Qnk3uLGTg	14	1	9.7	8.238	27	Female	Not white	19	82	7	2	6	2	6.5	1	3
241972	R_1DZrj0mXFNlzerG	56	3	5.2	8.238	27	Female	Not white	19	82	7	2	6	2	6.5	1	3
241972	R_1DZrj0mXFNlzerG	28	2	5	8.238	27	Female	Not white	19	82	7	2	6	2	6.5	1	3
241972	R_3JC4uX3jyxVuoiZ	28	2	7.6	8.238	27	Female	Not white	19	82	7	2	6	2	6.5	1	3
241972	R_3Ena5XdKlAMmmtR	56	3	6.2	8.238	27	Female	Not white	19	82	7	2	6	2	6.5	1	3
241972	R_1QtmXo279oXTu6f	56	3	8	8.238	27	Female	Not white	19	82	7	2	6	2	6.5	1	3
241972	R_PINksxbIgYUqd0t	56	3	8	8.238	27	Female	Not white	19	82	7	2	6	2	6.5	1	3
241972	R_3k7AKoCwRJTTPBK	56	3	9.2	8.238	27	Female	Not white	19	82	7	2	6	2	6.5	1	3
241972	R_2q1OevqncmA72jV	56	3	8.4	8.238	27	Female	Not white	19	82	7	2	6	2	6.5	1	3
241972	R_1P7V9YwARvHwbFC	56	3	9.7	8.238	27	Female	Not white	19	82	7	2	6	2	6.5	1	3
241972	R_2e2Lr3jZB2CVAh6	56	3	9.1	8.238	27	Female	Not white	19	82	7	2	6	2	6.5	1	3
241972	R_6R7uDJfvhb6P2SZ	56	3	6.6	8.238	27	Female	Not white	19	82	7	2	6	2	6.5	1	3
241972	R_pgXW2ib04rk04U1	28	2	9.5	8.238	27	Female	Not white	19	82	7	2	6	2	6.5	1	3
241972	R_1F99W1Qnk3uLGTg	56	3	8.8	8.238	27	Female	Not white	19	82	7	2	6	2	6.5	1	3
241972	R_tY9Y1QEpQMenClH	56	3	9.5	8.238	27	Female	Not white	19	82	7	2	6	2	6.5	1	3
241972	R_OKaiNq0VmcdYtUd	56	3	8.4	8.238	27	Female	Not white	19	82	7	2	6	2	6.5	1	3
241972	R_1l3kgHFs0O8geyA	28	2	8.1	8.238	27	Female	Not white	19	82	7	2	6	2	6.5	1	3
241972	R_1jcDnXGfNkNaqDb	56	3	9.6	8.238	27	Female	Not white	19	82	7	2	6	2	6.5	1	3
241972	R_1F99W1Qnk3uLGTg	28	2	8.9	8.238	27	Female	Not white	19	82	7	2	6	2	6.5	1	3
241972	R_1l3kgHFs0O8geyA	56	3	6.3	8.238	27	Female	Not white	19	82	7	2	6	2	6.5	1	3
242722	R_6R7uDJfvhb6P2SZ	28	2	6.4	11.381	25	Female	White	24	76	6	2.5	5.5	4	5.5	2	11
242722	R_2wGKrNIafrW1exi	14	1	6	11.381	25	Female	White	24	76	6	2.5	5.5	4	5.5	2	11
242722	R_e5kGNps24JhW5s5	14	1	8	11.381	25	Female	White	24	76	6	2.5	5.5	4	5.5	2	11
242722	R_27JttzJouwhMv5P	28	2	5.3	11.381	25	Female	White	24	76	6	2.5	5.5	4	5.5	2	11
242722	R_tY9Y1QEpQMenClH	14	1	8.9	11.381	25	Female	White	24	76	6	2.5	5.5	4	5.5	2	11
242722	R_27JttzJouwhMv5P	14	1	7.2	11.381	25	Female	White	24	76	6	2.5	5.5	4	5.5	2	11
242722	R_1l3kgHFs0O8geyA	14	1	9	11.381	25	Female	White	24	76	6	2.5	5.5	4	5.5	2	11
242722	R_3JC4uX3jyxVuoiZ	14	1	8.9	11.381	25	Female	White	24	76	6	2.5	5.5	4	5.5	2	11
242722	R_1P7V9YwARvHwbFC	14	1	8.3	11.381	25	Female	White	24	76	6	2.5	5.5	4	5.5	2	11
242722	R_ePOc3sh5wvaa2iJ	28	2	8.4	11.381	25	Female	White	24	76	6	2.5	5.5	4	5.5	2	11
242722	R_PINksxbIgYUqd0t	14	1	8.9	11.381	25	Female	White	24	76	6	2.5	5.5	4	5.5	2	11
242722	R_OKaiNq0VmcdYtUd	14	1	7.1	11.381	25	Female	White	24	76	6	2.5	5.5	4	5.5	2	11
242722	R_OKaiNq0VmcdYtUd	28	2	6.3	11.381	25	Female	White	24	76	6	2.5	5.5	4	5.5	2	11
242722	R_3Ena5XdKlAMmmtR	14	1	8	11.381	25	Female	White	24	76	6	2.5	5.5	4	5.5	2	11
242722	R_2e2Lr3jZB2CVAh6	14	1	8.6	11.381	25	Female	White	24	76	6	2.5	5.5	4	5.5	2	11
242722	R_ePOc3sh5wvaa2iJ	14	1	8.9	11.381	25	Female	White	24	76	6	2.5	5.5	4	5.5	2	11
242722	R_2wGKrNIafrW1exi	56	3	4	11.381	25	Female	White	24	76	6	2.5	5.5	4	5.5	2	11
242722	R_6R7uDJfvhb6P2SZ	14	1	7.3	11.381	25	Female	White	24	76	6	2.5	5.5	4	5.5	2	11
242722	R_1DZrj0mXFNlzerG	14	1	7.4	11.381	25	Female	White	24	76	6	2.5	5.5	4	5.5	2	11
242722	R_RgGuXf1AQQMmHoR	14	1	6.4	11.381	25	Female	White	24	76	6	2.5	5.5	4	5.5	2	11
242722	R_2Tt4FbnxiErpj5o	14	1	8.8	11.381	25	Female	White	24	76	6	2.5	5.5	4	5.5	2	11
242722	R_2wGKrNIafrW1exi	28	2	1.9	11.381	25	Female	White	24	76	6	2.5	5.5	4	5.5	2	11
242722	R_e5kGNps24JhW5s5	28	2	5	11.381	25	Female	White	24	76	6	2.5	5.5	4	5.5	2	11
242722	R_1I4p00HhjngCBwT	14	1	5.1	11.381	25	Female	White	24	76	6	2.5	5.5	4	5.5	2	11
242722	R_pgXW2ib04rk04U1	14	1	9.7	11.381	25	Female	White	24	76	6	2.5	5.5	4	5.5	2	11
242722	R_tY9Y1QEpQMenClH	28	2	6.9	11.381	25	Female	White	24	76	6	2.5	5.5	4	5.5	2	11
242722	R_2PwkqDN24Ee3xAa	14	1	8.5	11.381	25	Female	White	24	76	6	2.5	5.5	4	5.5	2	11
242722	R_1jcDnXGfNkNaqDb	14	1	8.9	11.381	25	Female	White	24	76	6	2.5	5.5	4	5.5	2	11
242722	R_1l3kgHFs0O8geyA	28	2	1.5	11.381	25	Female	White	24	76	6	2.5	5.5	4	5.5	2	11
242722	R_27JttzJouwhMv5P	56	3	6.2	11.381	25	Female	White	24	76	6	2.5	5.5	4	5.5	2	11
242722	R_1P7V9YwARvHwbFC	28	2	9.6	11.381	25	Female	White	24	76	6	2.5	5.5	4	5.5	2	11
242722	R_3Ena5XdKlAMmmtR	28	2	8.1	11.381	25	Female	White	24	76	6	2.5	5.5	4	5.5	2	11
242722	R_PINksxbIgYUqd0t	28	2	3.5	11.381	25	Female	White	24	76	6	2.5	5.5	4	5.5	2	11
242722	R_2Tt4FbnxiErpj5o	28	2	9.2	11.381	25	Female	White	24	76	6	2.5	5.5	4	5.5	2	11
242722	R_RPiO4ewTjfuNciZ	28	2	6.9	11.381	25	Female	White	24	76	6	2.5	5.5	4	5.5	2	11
242722	R_RPiO4ewTjfuNciZ	14	1	8	11.381	25	Female	White	24	76	6	2.5	5.5	4	5.5	2	11
242722	R_1QtmXo279oXTu6f	28	2	7.2	11.381	25	Female	White	24	76	6	2.5	5.5	4	5.5	2	11
242722	R_3k7AKoCwRJTTPBK	28	2	4.1	11.381	25	Female	White	24	76	6	2.5	5.5	4	5.5	2	11
242722	R_3k7AKoCwRJTTPBK	14	1	9.3	11.381	25	Female	White	24	76	6	2.5	5.5	4	5.5	2	11
242722	R_1jcDnXGfNkNaqDb	28	2	2.3	11.381	25	Female	White	24	76	6	2.5	5.5	4	5.5	2	11
242722	R_ePOc3sh5wvaa2iJ	56	3	8.6	11.381	25	Female	White	24	76	6	2.5	5.5	4	5.5	2	11
242722	R_3JC4uX3jyxVuoiZ	56	3	6.4	11.381	25	Female	White	24	76	6	2.5	5.5	4	5.5	2	11
242722	R_3JC4uX3jyxVuoiZ	28	2	5.3	11.381	25	Female	White	24	76	6	2.5	5.5	4	5.5	2	11
242722	R_1P7V9YwARvHwbFC	56	3	3.6	11.381	25	Female	White	24	76	6	2.5	5.5	4	5.5	2	11
242722	R_e5kGNps24JhW5s5	56	3	7	11.381	25	Female	White	24	76	6	2.5	5.5	4	5.5	2	11
242722	R_RgGuXf1AQQMmHoR	28	2	5.5	11.381	25	Female	White	24	76	6	2.5	5.5	4	5.5	2	11
242722	R_2Tt4FbnxiErpj5o	56	3	8.1	11.381	25	Female	White	24	76	6	2.5	5.5	4	5.5	2	11
242722	R_RPiO4ewTjfuNciZ	56	3	6.8	11.381	25	Female	White	24	76	6	2.5	5.5	4	5.5	2	11
242722	R_2q1OevqncmA72jV	14	1	8.9	11.381	25	Female	White	24	76	6	2.5	5.5	4	5.5	2	11
242722	R_1I4p00HhjngCBwT	28	2	3.8	11.381	25	Female	White	24	76	6	2.5	5.5	4	5.5	2	11
242722	R_1QtmXo279oXTu6f	14	1	7.4	11.381	25	Female	White	24	76	6	2.5	5.5	4	5.5	2	11
242722	R_pgXW2ib04rk04U1	28	2	9	11.381	25	Female	White	24	76	6	2.5	5.5	4	5.5	2	11
242722	R_2PwkqDN24Ee3xAa	56	3	7.5	11.381	25	Female	White	24	76	6	2.5	5.5	4	5.5	2	11
242722	R_2PwkqDN24Ee3xAa	28	2	6.5	11.381	25	Female	White	24	76	6	2.5	5.5	4	5.5	2	11
242722	R_1DZrj0mXFNlzerG	28	2	3.5	11.381	25	Female	White	24	76	6	2.5	5.5	4	5.5	2	11
242722	R_1l3kgHFs0O8geyA	56	3	5	11.381	25	Female	White	24	76	6	2.5	5.5	4	5.5	2	11
242722	R_2q1OevqncmA72jV	56	3	4.1	11.381	25	Female	White	24	76	6	2.5	5.5	4	5.5	2	11
242722	R_3Ena5XdKlAMmmtR	56	3	6.7	11.381	25	Female	White	24	76	6	2.5	5.5	4	5.5	2	11
242722	R_PINksxbIgYUqd0t	56	3	7	11.381	25	Female	White	24	76	6	2.5	5.5	4	5.5	2	11
242722	R_2e2Lr3jZB2CVAh6	28	2	6.3	11.381	25	Female	White	24	76	6	2.5	5.5	4	5.5	2	11
242722	R_1F99W1Qnk3uLGTg	56	3	2.7	11.381	25	Female	White	24	76	6	2.5	5.5	4	5.5	2	11
242722	R_2q1OevqncmA72jV	28	2	5.2	11.381	25	Female	White	24	76	6	2.5	5.5	4	5.5	2	11
242722	R_1I4p00HhjngCBwT	56	3	4.5	11.381	25	Female	White	24	76	6	2.5	5.5	4	5.5	2	11
242722	R_6R7uDJfvhb6P2SZ	56	3	7.4	11.381	25	Female	White	24	76	6	2.5	5.5	4	5.5	2	11
242722	R_1jcDnXGfNkNaqDb	56	3	7.6	11.381	25	Female	White	24	76	6	2.5	5.5	4	5.5	2	11
242722	R_1F99W1Qnk3uLGTg	28	2	4.8	11.381	25	Female	White	24	76	6	2.5	5.5	4	5.5	2	11
242722	R_tY9Y1QEpQMenClH	56	3	8.6	11.381	25	Female	White	24	76	6	2.5	5.5	4	5.5	2	11
242722	R_RgGuXf1AQQMmHoR	56	3	7.7	11.381	25	Female	White	24	76	6	2.5	5.5	4	5.5	2	11
242722	R_2e2Lr3jZB2CVAh6	56	3	7.2	11.381	25	Female	White	24	76	6	2.5	5.5	4	5.5	2	11
242722	R_pgXW2ib04rk04U1	56	3	9	11.381	25	Female	White	24	76	6	2.5	5.5	4	5.5	2	11
242722	R_OKaiNq0VmcdYtUd	56	3	6.5	11.381	25	Female	White	24	76	6	2.5	5.5	4	5.5	2	11
242722	R_1F99W1Qnk3uLGTg	14	1	8.5	11.381	25	Female	White	24	76	6	2.5	5.5	4	5.5	2	11
242722	R_1DZrj0mXFNlzerG	56	3	5.8	11.381	25	Female	White	24	76	6	2.5	5.5	4	5.5	2	11
242722	R_3k7AKoCwRJTTPBK	56	3	9	11.381	25	Female	White	24	76	6	2.5	5.5	4	5.5	2	11
242722	R_1QtmXo279oXTu6f	56	3	8.8	11.381	25	Female	White	24	76	6	2.5	5.5	4	5.5	2	11
243649	R_2PwkqDN24Ee3xAa	14	1	5.3	7	20	Male	White	26	76	4.5	3.5	5.5	5.5	3	6	11
243649	R_OKaiNq0VmcdYtUd	28	2	8.1	7	20	Male	White	26	76	4.5	3.5	5.5	5.5	3	6	11
243649	R_1I4p00HhjngCBwT	14	1	1	7	20	Male	White	26	76	4.5	3.5	5.5	5.5	3	6	11
243649	R_1jcDnXGfNkNaqDb	14	1	7.9	7	20	Male	White	26	76	4.5	3.5	5.5	5.5	3	6	11
243649	R_pgXW2ib04rk04U1	14	1	8.5	7	20	Male	White	26	76	4.5	3.5	5.5	5.5	3	6	11
243649	R_1F99W1Qnk3uLGTg	14	1	1.8	7	20	Male	White	26	76	4.5	3.5	5.5	5.5	3	6	11
243649	R_1P7V9YwARvHwbFC	14	1	7.2	7	20	Male	White	26	76	4.5	3.5	5.5	5.5	3	6	11
243649	R_2PwkqDN24Ee3xAa	28	2	5.8	7	20	Male	White	26	76	4.5	3.5	5.5	5.5	3	6	11
243649	R_2q1OevqncmA72jV	28	2	7.8	7	20	Male	White	26	76	4.5	3.5	5.5	5.5	3	6	11
243649	R_pgXW2ib04rk04U1	28	2	9	7	20	Male	White	26	76	4.5	3.5	5.5	5.5	3	6	11
243649	R_2wGKrNIafrW1exi	14	1	2.6	7	20	Male	White	26	76	4.5	3.5	5.5	5.5	3	6	11
243649	R_1DZrj0mXFNlzerG	28	2	2.5	7	20	Male	White	26	76	4.5	3.5	5.5	5.5	3	6	11
243649	R_6R7uDJfvhb6P2SZ	28	2	3.1	7	20	Male	White	26	76	4.5	3.5	5.5	5.5	3	6	11
243649	R_1DZrj0mXFNlzerG	14	1	4.2	7	20	Male	White	26	76	4.5	3.5	5.5	5.5	3	6	11
243649	R_OKaiNq0VmcdYtUd	14	1	5.8	7	20	Male	White	26	76	4.5	3.5	5.5	5.5	3	6	11
243649	R_6R7uDJfvhb6P2SZ	56	3	8.7	7	20	Male	White	26	76	4.5	3.5	5.5	5.5	3	6	11
243649	R_27JttzJouwhMv5P	14	1	1.5	7	20	Male	White	26	76	4.5	3.5	5.5	5.5	3	6	11
243649	R_3JC4uX3jyxVuoiZ	14	1	4.7	7	20	Male	White	26	76	4.5	3.5	5.5	5.5	3	6	11
243649	R_2wGKrNIafrW1exi	28	2	4.9	7	20	Male	White	26	76	4.5	3.5	5.5	5.5	3	6	11
243649	R_e5kGNps24JhW5s5	28	2	4.9	7	20	Male	White	26	76	4.5	3.5	5.5	5.5	3	6	11
243649	R_PINksxbIgYUqd0t	14	1	7.4	7	20	Male	White	26	76	4.5	3.5	5.5	5.5	3	6	11
243649	R_2Tt4FbnxiErpj5o	28	2	8.5	7	20	Male	White	26	76	4.5	3.5	5.5	5.5	3	6	11
243649	R_2Tt4FbnxiErpj5o	14	1	6.5	7	20	Male	White	26	76	4.5	3.5	5.5	5.5	3	6	11
243649	R_2e2Lr3jZB2CVAh6	56	3	8.8	7	20	Male	White	26	76	4.5	3.5	5.5	5.5	3	6	11
243649	R_2e2Lr3jZB2CVAh6	28	2	6.5	7	20	Male	White	26	76	4.5	3.5	5.5	5.5	3	6	11
243649	R_2e2Lr3jZB2CVAh6	14	1	5.3	7	20	Male	White	26	76	4.5	3.5	5.5	5.5	3	6	11
243649	R_tY9Y1QEpQMenClH	28	2	5.6	7	20	Male	White	26	76	4.5	3.5	5.5	5.5	3	6	11
243649	R_1jcDnXGfNkNaqDb	28	2	0.5	7	20	Male	White	26	76	4.5	3.5	5.5	5.5	3	6	11
243649	R_27JttzJouwhMv5P	28	2	2.8	7	20	Male	White	26	76	4.5	3.5	5.5	5.5	3	6	11
243649	R_ePOc3sh5wvaa2iJ	28	2	8.3	7	20	Male	White	26	76	4.5	3.5	5.5	5.5	3	6	11
243649	R_6R7uDJfvhb6P2SZ	14	1	3.9	7	20	Male	White	26	76	4.5	3.5	5.5	5.5	3	6	11
243649	R_1P7V9YwARvHwbFC	28	2	8.1	7	20	Male	White	26	76	4.5	3.5	5.5	5.5	3	6	11
243649	R_3Ena5XdKlAMmmtR	28	2	1.8	7	20	Male	White	26	76	4.5	3.5	5.5	5.5	3	6	11
243649	R_PINksxbIgYUqd0t	28	2	0.3	7	20	Male	White	26	76	4.5	3.5	5.5	5.5	3	6	11
243649	R_ePOc3sh5wvaa2iJ	14	1	7	7	20	Male	White	26	76	4.5	3.5	5.5	5.5	3	6	11
243649	R_1F99W1Qnk3uLGTg	28	2	0.4	7	20	Male	White	26	76	4.5	3.5	5.5	5.5	3	6	11
243649	R_pgXW2ib04rk04U1	56	3	9.8	7	20	Male	White	26	76	4.5	3.5	5.5	5.5	3	6	11
243649	R_OKaiNq0VmcdYtUd	56	3	8.9	7	20	Male	White	26	76	4.5	3.5	5.5	5.5	3	6	11
243649	R_2PwkqDN24Ee3xAa	56	3	9.1	7	20	Male	White	26	76	4.5	3.5	5.5	5.5	3	6	11
243649	R_1DZrj0mXFNlzerG	56	3	3.6	7	20	Male	White	26	76	4.5	3.5	5.5	5.5	3	6	11
243649	R_1QtmXo279oXTu6f	56	3	9.2	7	20	Male	White	26	76	4.5	3.5	5.5	5.5	3	6	11
243649	R_1QtmXo279oXTu6f	28	2	7.6	7	20	Male	White	26	76	4.5	3.5	5.5	5.5	3	6	11
243649	R_1QtmXo279oXTu6f	14	1	2.5	7	20	Male	White	26	76	4.5	3.5	5.5	5.5	3	6	11
243649	R_3JC4uX3jyxVuoiZ	28	2	7.8	7	20	Male	White	26	76	4.5	3.5	5.5	5.5	3	6	11
243649	R_2wGKrNIafrW1exi	56	3	5.4	7	20	Male	White	26	76	4.5	3.5	5.5	5.5	3	6	11
243649	R_e5kGNps24JhW5s5	56	3	7.4	7	20	Male	White	26	76	4.5	3.5	5.5	5.5	3	6	11
243649	R_3Ena5XdKlAMmmtR	14	1	1.7	7	20	Male	White	26	76	4.5	3.5	5.5	5.5	3	6	11
243649	R_2Tt4FbnxiErpj5o	56	3	9.8	7	20	Male	White	26	76	4.5	3.5	5.5	5.5	3	6	11
243649	R_RPiO4ewTjfuNciZ	56	3	9	7	20	Male	White	26	76	4.5	3.5	5.5	5.5	3	6	11
243649	R_RPiO4ewTjfuNciZ	28	2	7.7	7	20	Male	White	26	76	4.5	3.5	5.5	5.5	3	6	11
243649	R_RPiO4ewTjfuNciZ	14	1	5.2	7	20	Male	White	26	76	4.5	3.5	5.5	5.5	3	6	11
243649	R_e5kGNps24JhW5s5	14	1	4.1	7	20	Male	White	26	76	4.5	3.5	5.5	5.5	3	6	11
243649	R_tY9Y1QEpQMenClH	56	3	9.5	7	20	Male	White	26	76	4.5	3.5	5.5	5.5	3	6	11
243649	R_1jcDnXGfNkNaqDb	56	3	8.1	7	20	Male	White	26	76	4.5	3.5	5.5	5.5	3	6	11
243649	R_27JttzJouwhMv5P	56	3	7.5	7	20	Male	White	26	76	4.5	3.5	5.5	5.5	3	6	11
243649	R_1l3kgHFs0O8geyA	56	3	7.8	7	20	Male	White	26	76	4.5	3.5	5.5	5.5	3	6	11
243649	R_1l3kgHFs0O8geyA	28	2	5.1	7	20	Male	White	26	76	4.5	3.5	5.5	5.5	3	6	11
243649	R_1l3kgHFs0O8geyA	14	1	1.9	7	20	Male	White	26	76	4.5	3.5	5.5	5.5	3	6	11
243649	R_tY9Y1QEpQMenClH	14	1	5.4	7	20	Male	White	26	76	4.5	3.5	5.5	5.5	3	6	11
243649	R_PINksxbIgYUqd0t	56	3	7.4	7	20	Male	White	26	76	4.5	3.5	5.5	5.5	3	6	11
243649	R_1I4p00HhjngCBwT	28	2	0.6	7	20	Male	White	26	76	4.5	3.5	5.5	5.5	3	6	11
243649	R_2q1OevqncmA72jV	56	3	9.2	7	20	Male	White	26	76	4.5	3.5	5.5	5.5	3	6	11
243649	R_1I4p00HhjngCBwT	56	3	5.1	7	20	Male	White	26	76	4.5	3.5	5.5	5.5	3	6	11
243649	R_1F99W1Qnk3uLGTg	56	3	9.8	7	20	Male	White	26	76	4.5	3.5	5.5	5.5	3	6	11
243649	R_3k7AKoCwRJTTPBK	56	3	9.6	7	20	Male	White	26	76	4.5	3.5	5.5	5.5	3	6	11
243649	R_3k7AKoCwRJTTPBK	28	2	8.9	7	20	Male	White	26	76	4.5	3.5	5.5	5.5	3	6	11
243649	R_3k7AKoCwRJTTPBK	14	1	5.5	7	20	Male	White	26	76	4.5	3.5	5.5	5.5	3	6	11
243649	R_2q1OevqncmA72jV	14	1	6.7	7	20	Male	White	26	76	4.5	3.5	5.5	5.5	3	6	11
243649	R_ePOc3sh5wvaa2iJ	56	3	9.3	7	20	Male	White	26	76	4.5	3.5	5.5	5.5	3	6	11
243649	R_3JC4uX3jyxVuoiZ	56	3	9.4	7	20	Male	White	26	76	4.5	3.5	5.5	5.5	3	6	11
243649	R_1P7V9YwARvHwbFC	56	3	9.6	7	20	Male	White	26	76	4.5	3.5	5.5	5.5	3	6	11
243649	R_3Ena5XdKlAMmmtR	56	3	8.1	7	20	Male	White	26	76	4.5	3.5	5.5	5.5	3	6	11
243649	R_RgGuXf1AQQMmHoR	56	3	6.2	7	20	Male	White	26	76	4.5	3.5	5.5	5.5	3	6	11
243649	R_RgGuXf1AQQMmHoR	28	2	7.5	7	20	Male	White	26	76	4.5	3.5	5.5	5.5	3	6	11
243649	R_RgGuXf1AQQMmHoR	14	1	3.7	7	20	Male	White	26	76	4.5	3.5	5.5	5.5	3	6	11
243823	R_2q1OevqncmA72jV	14	1	4.3	4.19	19	Male	Not white	13	62	3.5	1.5	6.5	1.5	5.5	2	1
243823	R_2PwkqDN24Ee3xAa	14	1	2.2	4.19	19	Male	Not white	13	62	3.5	1.5	6.5	1.5	5.5	2	1
243823	R_1DZrj0mXFNlzerG	14	1	0	4.19	19	Male	Not white	13	62	3.5	1.5	6.5	1.5	5.5	2	1
243823	R_1QtmXo279oXTu6f	14	1	0.1	4.19	19	Male	Not white	13	62	3.5	1.5	6.5	1.5	5.5	2	1
243823	R_e5kGNps24JhW5s5	14	1	1.1	4.19	19	Male	Not white	13	62	3.5	1.5	6.5	1.5	5.5	2	1
243823	R_PINksxbIgYUqd0t	14	1	3.5	4.19	19	Male	Not white	13	62	3.5	1.5	6.5	1.5	5.5	2	1
243823	R_1jcDnXGfNkNaqDb	14	1	0.7	4.19	19	Male	Not white	13	62	3.5	1.5	6.5	1.5	5.5	2	1
243823	R_6R7uDJfvhb6P2SZ	56	3	7.1	4.19	19	Male	Not white	13	62	3.5	1.5	6.5	1.5	5.5	2	1
243823	R_3k7AKoCwRJTTPBK	14	1	4	4.19	19	Male	Not white	13	62	3.5	1.5	6.5	1.5	5.5	2	1
243823	R_6R7uDJfvhb6P2SZ	28	2	7.2	4.19	19	Male	Not white	13	62	3.5	1.5	6.5	1.5	5.5	2	1
243823	R_2e2Lr3jZB2CVAh6	14	1	2.1	4.19	19	Male	Not white	13	62	3.5	1.5	6.5	1.5	5.5	2	1
243823	R_1F99W1Qnk3uLGTg	14	1	0.6	4.19	19	Male	Not white	13	62	3.5	1.5	6.5	1.5	5.5	2	1
243823	R_27JttzJouwhMv5P	14	1	1.1	4.19	19	Male	Not white	13	62	3.5	1.5	6.5	1.5	5.5	2	1
243823	R_1l3kgHFs0O8geyA	28	2	8.1	4.19	19	Male	Not white	13	62	3.5	1.5	6.5	1.5	5.5	2	1
243823	R_6R7uDJfvhb6P2SZ	14	1	3.7	4.19	19	Male	Not white	13	62	3.5	1.5	6.5	1.5	5.5	2	1
243823	R_tY9Y1QEpQMenClH	14	1	4.6	4.19	19	Male	Not white	13	62	3.5	1.5	6.5	1.5	5.5	2	1
243823	R_1P7V9YwARvHwbFC	14	1	1.8	4.19	19	Male	Not white	13	62	3.5	1.5	6.5	1.5	5.5	2	1
243823	R_3Ena5XdKlAMmmtR	14	1	0.8	4.19	19	Male	Not white	13	62	3.5	1.5	6.5	1.5	5.5	2	1
243823	R_1I4p00HhjngCBwT	14	1	0.1	4.19	19	Male	Not white	13	62	3.5	1.5	6.5	1.5	5.5	2	1
243823	R_2q1OevqncmA72jV	28	2	8.1	4.19	19	Male	Not white	13	62	3.5	1.5	6.5	1.5	5.5	2	1
243823	R_pgXW2ib04rk04U1	28	2	9.8	4.19	19	Male	Not white	13	62	3.5	1.5	6.5	1.5	5.5	2	1
243823	R_pgXW2ib04rk04U1	14	1	3.5	4.19	19	Male	Not white	13	62	3.5	1.5	6.5	1.5	5.5	2	1
243823	R_OKaiNq0VmcdYtUd	14	1	3	4.19	19	Male	Not white	13	62	3.5	1.5	6.5	1.5	5.5	2	1
243823	R_1DZrj0mXFNlzerG	28	2	9.1	4.19	19	Male	Not white	13	62	3.5	1.5	6.5	1.5	5.5	2	1
243823	R_1QtmXo279oXTu6f	56	3	9.7	4.19	19	Male	Not white	13	62	3.5	1.5	6.5	1.5	5.5	2	1
243823	R_27JttzJouwhMv5P	28	2	5.6	4.19	19	Male	Not white	13	62	3.5	1.5	6.5	1.5	5.5	2	1
243823	R_1l3kgHFs0O8geyA	56	3	9.4	4.19	19	Male	Not white	13	62	3.5	1.5	6.5	1.5	5.5	2	1
243823	R_1l3kgHFs0O8geyA	14	1	0.3	4.19	19	Male	Not white	13	62	3.5	1.5	6.5	1.5	5.5	2	1
243823	R_3JC4uX3jyxVuoiZ	14	1	2	4.19	19	Male	Not white	13	62	3.5	1.5	6.5	1.5	5.5	2	1
243823	R_2wGKrNIafrW1exi	28	2	7.5	4.19	19	Male	Not white	13	62	3.5	1.5	6.5	1.5	5.5	2	1
243823	R_2wGKrNIafrW1exi	14	1	1.1	4.19	19	Male	Not white	13	62	3.5	1.5	6.5	1.5	5.5	2	1
243823	R_PINksxbIgYUqd0t	28	2	9.5	4.19	19	Male	Not white	13	62	3.5	1.5	6.5	1.5	5.5	2	1
243823	R_2Tt4FbnxiErpj5o	28	2	9.2	4.19	19	Male	Not white	13	62	3.5	1.5	6.5	1.5	5.5	2	1
243823	R_2Tt4FbnxiErpj5o	14	1	3	4.19	19	Male	Not white	13	62	3.5	1.5	6.5	1.5	5.5	2	1
243823	R_RPiO4ewTjfuNciZ	14	1	4	4.19	19	Male	Not white	13	62	3.5	1.5	6.5	1.5	5.5	2	1
243823	R_2e2Lr3jZB2CVAh6	28	2	9	4.19	19	Male	Not white	13	62	3.5	1.5	6.5	1.5	5.5	2	1
243823	R_tY9Y1QEpQMenClH	56	3	8.6	4.19	19	Male	Not white	13	62	3.5	1.5	6.5	1.5	5.5	2	1
243823	R_tY9Y1QEpQMenClH	28	2	9.4	4.19	19	Male	Not white	13	62	3.5	1.5	6.5	1.5	5.5	2	1
243823	R_1QtmXo279oXTu6f	28	2	9.4	4.19	19	Male	Not white	13	62	3.5	1.5	6.5	1.5	5.5	2	1
243823	R_ePOc3sh5wvaa2iJ	56	3	9.8	4.19	19	Male	Not white	13	62	3.5	1.5	6.5	1.5	5.5	2	1
243823	R_ePOc3sh5wvaa2iJ	28	2	9	4.19	19	Male	Not white	13	62	3.5	1.5	6.5	1.5	5.5	2	1
243823	R_ePOc3sh5wvaa2iJ	14	1	5.3	4.19	19	Male	Not white	13	62	3.5	1.5	6.5	1.5	5.5	2	1
243823	R_1P7V9YwARvHwbFC	28	2	9.6	4.19	19	Male	Not white	13	62	3.5	1.5	6.5	1.5	5.5	2	1
243823	R_3Ena5XdKlAMmmtR	28	2	6.5	4.19	19	Male	Not white	13	62	3.5	1.5	6.5	1.5	5.5	2	1
243823	R_1I4p00HhjngCBwT	28	2	5.2	4.19	19	Male	Not white	13	62	3.5	1.5	6.5	1.5	5.5	2	1
243823	R_2q1OevqncmA72jV	56	3	8.5	4.19	19	Male	Not white	13	62	3.5	1.5	6.5	1.5	5.5	2	1
243823	R_1F99W1Qnk3uLGTg	28	2	8.7	4.19	19	Male	Not white	13	62	3.5	1.5	6.5	1.5	5.5	2	1
243823	R_2e2Lr3jZB2CVAh6	56	3	8.6	4.19	19	Male	Not white	13	62	3.5	1.5	6.5	1.5	5.5	2	1
243823	R_OKaiNq0VmcdYtUd	28	2	7.8	4.19	19	Male	Not white	13	62	3.5	1.5	6.5	1.5	5.5	2	1
243823	R_3k7AKoCwRJTTPBK	28	2	8.1	4.19	19	Male	Not white	13	62	3.5	1.5	6.5	1.5	5.5	2	1
243823	R_1DZrj0mXFNlzerG	56	3	5.7	4.19	19	Male	Not white	13	62	3.5	1.5	6.5	1.5	5.5	2	1
243823	R_1jcDnXGfNkNaqDb	28	2	8.6	4.19	19	Male	Not white	13	62	3.5	1.5	6.5	1.5	5.5	2	1
243823	R_27JttzJouwhMv5P	56	3	8.7	4.19	19	Male	Not white	13	62	3.5	1.5	6.5	1.5	5.5	2	1
243823	R_RgGuXf1AQQMmHoR	28	2	7.9	4.19	19	Male	Not white	13	62	3.5	1.5	6.5	1.5	5.5	2	1
243823	R_3JC4uX3jyxVuoiZ	56	3	7.5	4.19	19	Male	Not white	13	62	3.5	1.5	6.5	1.5	5.5	2	1
243823	R_2wGKrNIafrW1exi	56	3	8	4.19	19	Male	Not white	13	62	3.5	1.5	6.5	1.5	5.5	2	1
243823	R_e5kGNps24JhW5s5	56	3	7.2	4.19	19	Male	Not white	13	62	3.5	1.5	6.5	1.5	5.5	2	1
243823	R_1F99W1Qnk3uLGTg	56	3	9	4.19	19	Male	Not white	13	62	3.5	1.5	6.5	1.5	5.5	2	1
243823	R_RgGuXf1AQQMmHoR	14	1	1.3	4.19	19	Male	Not white	13	62	3.5	1.5	6.5	1.5	5.5	2	1
243823	R_RPiO4ewTjfuNciZ	56	3	7.8	4.19	19	Male	Not white	13	62	3.5	1.5	6.5	1.5	5.5	2	1
243823	R_pgXW2ib04rk04U1	56	3	9.5	4.19	19	Male	Not white	13	62	3.5	1.5	6.5	1.5	5.5	2	1
243823	R_3Ena5XdKlAMmmtR	56	3	9	4.19	19	Male	Not white	13	62	3.5	1.5	6.5	1.5	5.5	2	1
243823	R_2PwkqDN24Ee3xAa	28	2	8.3	4.19	19	Male	Not white	13	62	3.5	1.5	6.5	1.5	5.5	2	1
243823	R_2PwkqDN24Ee3xAa	56	3	9.4	4.19	19	Male	Not white	13	62	3.5	1.5	6.5	1.5	5.5	2	1
243823	R_1jcDnXGfNkNaqDb	56	3	9.5	4.19	19	Male	Not white	13	62	3.5	1.5	6.5	1.5	5.5	2	1
243823	R_RPiO4ewTjfuNciZ	28	2	7.6	4.19	19	Male	Not white	13	62	3.5	1.5	6.5	1.5	5.5	2	1
243823	R_e5kGNps24JhW5s5	28	2	7.2	4.19	19	Male	Not white	13	62	3.5	1.5	6.5	1.5	5.5	2	1
243823	R_2Tt4FbnxiErpj5o	56	3	9.6	4.19	19	Male	Not white	13	62	3.5	1.5	6.5	1.5	5.5	2	1
243823	R_3JC4uX3jyxVuoiZ	28	2	8.1	4.19	19	Male	Not white	13	62	3.5	1.5	6.5	1.5	5.5	2	1
243823	R_1P7V9YwARvHwbFC	56	3	9.4	4.19	19	Male	Not white	13	62	3.5	1.5	6.5	1.5	5.5	2	1
243823	R_3k7AKoCwRJTTPBK	56	3	9.3	4.19	19	Male	Not white	13	62	3.5	1.5	6.5	1.5	5.5	2	1
243823	R_PINksxbIgYUqd0t	56	3	7.9	4.19	19	Male	Not white	13	62	3.5	1.5	6.5	1.5	5.5	2	1
243823	R_1I4p00HhjngCBwT	56	3	6.3	4.19	19	Male	Not white	13	62	3.5	1.5	6.5	1.5	5.5	2	1
243823	R_RgGuXf1AQQMmHoR	56	3	8.7	4.19	19	Male	Not white	13	62	3.5	1.5	6.5	1.5	5.5	2	1
243823	R_OKaiNq0VmcdYtUd	56	3	7.4	4.19	19	Male	Not white	13	62	3.5	1.5	6.5	1.5	5.5	2	1
244027	R_ePOc3sh5wvaa2iJ	28	1	7.2	3.333	20	Male	Not white	21	78	5.5	2.5	6	4.5	6.5	3	7
244027	R_1F99W1Qnk3uLGTg	28	1	2.2	3.333	20	Male	Not white	21	78	5.5	2.5	6	4.5	6.5	3	7
244027	R_1I4p00HhjngCBwT	28	1	0.7	3.333	20	Male	Not white	21	78	5.5	2.5	6	4.5	6.5	3	7
244027	R_3Ena5XdKlAMmmtR	28	1	0.5	3.333	20	Male	Not white	21	78	5.5	2.5	6	4.5	6.5	3	7
244027	R_1DZrj0mXFNlzerG	28	1	2.5	3.333	20	Male	Not white	21	78	5.5	2.5	6	4.5	6.5	3	7
244027	R_1jcDnXGfNkNaqDb	56	3	9.4	3.333	20	Male	Not white	21	78	5.5	2.5	6	4.5	6.5	3	7
244027	R_RPiO4ewTjfuNciZ	28	1	3	3.333	20	Male	Not white	21	78	5.5	2.5	6	4.5	6.5	3	7
244027	R_e5kGNps24JhW5s5	28	1	2.5	3.333	20	Male	Not white	21	78	5.5	2.5	6	4.5	6.5	3	7
244027	R_tY9Y1QEpQMenClH	28	1	5.6	3.333	20	Male	Not white	21	78	5.5	2.5	6	4.5	6.5	3	7
244027	R_2wGKrNIafrW1exi	56	3	5.8	3.333	20	Male	Not white	21	78	5.5	2.5	6	4.5	6.5	3	7
244027	R_1QtmXo279oXTu6f	56	3	8.8	3.333	20	Male	Not white	21	78	5.5	2.5	6	4.5	6.5	3	7
244027	R_OKaiNq0VmcdYtUd	28	1	2.8	3.333	20	Male	Not white	21	78	5.5	2.5	6	4.5	6.5	3	7
244027	R_2q1OevqncmA72jV	56	3	7.9	3.333	20	Male	Not white	21	78	5.5	2.5	6	4.5	6.5	3	7
244027	R_2e2Lr3jZB2CVAh6	56	3	9.2	3.333	20	Male	Not white	21	78	5.5	2.5	6	4.5	6.5	3	7
244027	R_ePOc3sh5wvaa2iJ	56	3	9.5	3.333	20	Male	Not white	21	78	5.5	2.5	6	4.5	6.5	3	7
244027	R_1jcDnXGfNkNaqDb	28	1	0.3	3.333	20	Male	Not white	21	78	5.5	2.5	6	4.5	6.5	3	7
244027	R_RgGuXf1AQQMmHoR	28	1	4.8	3.333	20	Male	Not white	21	78	5.5	2.5	6	4.5	6.5	3	7
244027	R_1l3kgHFs0O8geyA	28	1	1.7	3.333	20	Male	Not white	21	78	5.5	2.5	6	4.5	6.5	3	7
244027	R_1P7V9YwARvHwbFC	56	3	9.7	3.333	20	Male	Not white	21	78	5.5	2.5	6	4.5	6.5	3	7
244027	R_1P7V9YwARvHwbFC	28	1	3.5	3.333	20	Male	Not white	21	78	5.5	2.5	6	4.5	6.5	3	7
244027	R_1I4p00HhjngCBwT	56	3	5	3.333	20	Male	Not white	21	78	5.5	2.5	6	4.5	6.5	3	7
244027	R_3JC4uX3jyxVuoiZ	28	1	5.5	3.333	20	Male	Not white	21	78	5.5	2.5	6	4.5	6.5	3	7
244027	R_pgXW2ib04rk04U1	56	3	9.5	3.333	20	Male	Not white	21	78	5.5	2.5	6	4.5	6.5	3	7
244027	R_3k7AKoCwRJTTPBK	56	3	9.1	3.333	20	Male	Not white	21	78	5.5	2.5	6	4.5	6.5	3	7
244027	R_1F99W1Qnk3uLGTg	14	2	6	3.333	20	Male	Not white	21	78	5.5	2.5	6	4.5	6.5	3	7
244027	R_1F99W1Qnk3uLGTg	56	3	8.3	3.333	20	Male	Not white	21	78	5.5	2.5	6	4.5	6.5	3	7
244027	R_2PwkqDN24Ee3xAa	28	1	8.4	3.333	20	Male	Not white	21	78	5.5	2.5	6	4.5	6.5	3	7
244027	R_pgXW2ib04rk04U1	28	1	9	3.333	20	Male	Not white	21	78	5.5	2.5	6	4.5	6.5	3	7
244027	R_3JC4uX3jyxVuoiZ	56	3	5.8	3.333	20	Male	Not white	21	78	5.5	2.5	6	4.5	6.5	3	7
244027	R_3Ena5XdKlAMmmtR	56	3	6.2	3.333	20	Male	Not white	21	78	5.5	2.5	6	4.5	6.5	3	7
244027	R_RgGuXf1AQQMmHoR	56	3	6.1	3.333	20	Male	Not white	21	78	5.5	2.5	6	4.5	6.5	3	7
244027	R_e5kGNps24JhW5s5	56	3	7.9	3.333	20	Male	Not white	21	78	5.5	2.5	6	4.5	6.5	3	7
244027	R_PINksxbIgYUqd0t	56	3	7.2	3.333	20	Male	Not white	21	78	5.5	2.5	6	4.5	6.5	3	7
244027	R_RPiO4ewTjfuNciZ	56	3	8.9	3.333	20	Male	Not white	21	78	5.5	2.5	6	4.5	6.5	3	7
244027	R_2Tt4FbnxiErpj5o	56	3	8.3	3.333	20	Male	Not white	21	78	5.5	2.5	6	4.5	6.5	3	7
244027	R_PINksxbIgYUqd0t	28	1	2.6	3.333	20	Male	Not white	21	78	5.5	2.5	6	4.5	6.5	3	7
244027	R_OKaiNq0VmcdYtUd	56	3	7.6	3.333	20	Male	Not white	21	78	5.5	2.5	6	4.5	6.5	3	7
244027	R_1DZrj0mXFNlzerG	56	3	4.7	3.333	20	Male	Not white	21	78	5.5	2.5	6	4.5	6.5	3	7
244027	R_2PwkqDN24Ee3xAa	56	3	8.5	3.333	20	Male	Not white	21	78	5.5	2.5	6	4.5	6.5	3	7
244027	R_6R7uDJfvhb6P2SZ	56	3	5.6	3.333	20	Male	Not white	21	78	5.5	2.5	6	4.5	6.5	3	7
244027	R_tY9Y1QEpQMenClH	56	3	9.1	3.333	20	Male	Not white	21	78	5.5	2.5	6	4.5	6.5	3	7
244027	R_1l3kgHFs0O8geyA	56	3	8	3.333	20	Male	Not white	21	78	5.5	2.5	6	4.5	6.5	3	7
244027	R_27JttzJouwhMv5P	56	3	7.7	3.333	20	Male	Not white	21	78	5.5	2.5	6	4.5	6.5	3	7
244027	R_27JttzJouwhMv5P	28	1	1.9	3.333	20	Male	Not white	21	78	5.5	2.5	6	4.5	6.5	3	7
244027	R_6R7uDJfvhb6P2SZ	28	1	7.2	3.333	20	Male	Not white	21	78	5.5	2.5	6	4.5	6.5	3	7
244027	R_6R7uDJfvhb6P2SZ	14	2	6	3.333	20	Male	Not white	21	78	5.5	2.5	6	4.5	6.5	3	7
244027	R_tY9Y1QEpQMenClH	14	2	6.4	3.333	20	Male	Not white	21	78	5.5	2.5	6	4.5	6.5	3	7
244027	R_1jcDnXGfNkNaqDb	14	2	7.3	3.333	20	Male	Not white	21	78	5.5	2.5	6	4.5	6.5	3	7
244027	R_27JttzJouwhMv5P	14	2	7.4	3.333	20	Male	Not white	21	78	5.5	2.5	6	4.5	6.5	3	7
244027	R_ePOc3sh5wvaa2iJ	14	2	8.6	3.333	20	Male	Not white	21	78	5.5	2.5	6	4.5	6.5	3	7
244027	R_3JC4uX3jyxVuoiZ	14	2	7.9	3.333	20	Male	Not white	21	78	5.5	2.5	6	4.5	6.5	3	7
244027	R_1P7V9YwARvHwbFC	14	2	8	3.333	20	Male	Not white	21	78	5.5	2.5	6	4.5	6.5	3	7
244027	R_2e2Lr3jZB2CVAh6	28	1	5.6	3.333	20	Male	Not white	21	78	5.5	2.5	6	4.5	6.5	3	7
244027	R_1I4p00HhjngCBwT	14	2	4.7	3.333	20	Male	Not white	21	78	5.5	2.5	6	4.5	6.5	3	7
244027	R_2q1OevqncmA72jV	14	2	7.8	3.333	20	Male	Not white	21	78	5.5	2.5	6	4.5	6.5	3	7
244027	R_2e2Lr3jZB2CVAh6	14	2	7.2	3.333	20	Male	Not white	21	78	5.5	2.5	6	4.5	6.5	3	7
244027	R_3k7AKoCwRJTTPBK	14	2	7.6	3.333	20	Male	Not white	21	78	5.5	2.5	6	4.5	6.5	3	7
244027	R_1QtmXo279oXTu6f	14	2	7.4	3.333	20	Male	Not white	21	78	5.5	2.5	6	4.5	6.5	3	7
244027	R_2PwkqDN24Ee3xAa	14	2	8.6	3.333	20	Male	Not white	21	78	5.5	2.5	6	4.5	6.5	3	7
244027	R_1l3kgHFs0O8geyA	14	2	7.4	3.333	20	Male	Not white	21	78	5.5	2.5	6	4.5	6.5	3	7
244027	R_2wGKrNIafrW1exi	28	1	3.2	3.333	20	Male	Not white	21	78	5.5	2.5	6	4.5	6.5	3	7
244027	R_3Ena5XdKlAMmmtR	14	2	5.5	3.333	20	Male	Not white	21	78	5.5	2.5	6	4.5	6.5	3	7
244027	R_e5kGNps24JhW5s5	14	2	5	3.333	20	Male	Not white	21	78	5.5	2.5	6	4.5	6.5	3	7
244027	R_2Tt4FbnxiErpj5o	28	1	1.7	3.333	20	Male	Not white	21	78	5.5	2.5	6	4.5	6.5	3	7
244027	R_1DZrj0mXFNlzerG	14	2	0.5	3.333	20	Male	Not white	21	78	5.5	2.5	6	4.5	6.5	3	7
244027	R_2wGKrNIafrW1exi	14	2	4.8	3.333	20	Male	Not white	21	78	5.5	2.5	6	4.5	6.5	3	7
244027	R_1QtmXo279oXTu6f	28	1	0.1	3.333	20	Male	Not white	21	78	5.5	2.5	6	4.5	6.5	3	7
244027	R_PINksxbIgYUqd0t	14	2	4.4	3.333	20	Male	Not white	21	78	5.5	2.5	6	4.5	6.5	3	7
244027	R_RgGuXf1AQQMmHoR	14	2	7.2	3.333	20	Male	Not white	21	78	5.5	2.5	6	4.5	6.5	3	7
244027	R_pgXW2ib04rk04U1	14	2	8.5	3.333	20	Male	Not white	21	78	5.5	2.5	6	4.5	6.5	3	7
244027	R_2q1OevqncmA72jV	28	1	5.7	3.333	20	Male	Not white	21	78	5.5	2.5	6	4.5	6.5	3	7
244027	R_OKaiNq0VmcdYtUd	14	2	7.8	3.333	20	Male	Not white	21	78	5.5	2.5	6	4.5	6.5	3	7
244027	R_3k7AKoCwRJTTPBK	28	1	7.6	3.333	20	Male	Not white	21	78	5.5	2.5	6	4.5	6.5	3	7
244027	R_2Tt4FbnxiErpj5o	14	2	9.8	3.333	20	Male	Not white	21	78	5.5	2.5	6	4.5	6.5	3	7
244027	R_RPiO4ewTjfuNciZ	14	2	8.1	3.333	20	Male	Not white	21	78	5.5	2.5	6	4.5	6.5	3	7
244105	R_2PwkqDN24Ee3xAa	14	2	8	7.286	19	Female	White	12	80	5	1	6	2	4	1	3
244105	R_tY9Y1QEpQMenClH	14	2	9.1	7.286	19	Female	White	12	80	5	1	6	2	4	1	3
244105	R_1jcDnXGfNkNaqDb	14	2	2.3	7.286	19	Female	White	12	80	5	1	6	2	4	1	3
244105	R_1QtmXo279oXTu6f	14	2	9.4	7.286	19	Female	White	12	80	5	1	6	2	4	1	3
244105	R_2e2Lr3jZB2CVAh6	28	3	9	7.286	19	Female	White	12	80	5	1	6	2	4	1	3
244105	R_2q1OevqncmA72jV	14	2	8.6	7.286	19	Female	White	12	80	5	1	6	2	4	1	3
244105	R_2e2Lr3jZB2CVAh6	14	2	8.6	7.286	19	Female	White	12	80	5	1	6	2	4	1	3
244105	R_3k7AKoCwRJTTPBK	14	2	9	7.286	19	Female	White	12	80	5	1	6	2	4	1	3
244105	R_1P7V9YwARvHwbFC	14	2	9.7	7.286	19	Female	White	12	80	5	1	6	2	4	1	3
244105	R_3k7AKoCwRJTTPBK	28	3	9.1	7.286	19	Female	White	12	80	5	1	6	2	4	1	3
244105	R_6R7uDJfvhb6P2SZ	14	2	8.4	7.286	19	Female	White	12	80	5	1	6	2	4	1	3
244105	R_1jcDnXGfNkNaqDb	28	3	0.9	7.286	19	Female	White	12	80	5	1	6	2	4	1	3
244105	R_1F99W1Qnk3uLGTg	14	2	9	7.286	19	Female	White	12	80	5	1	6	2	4	1	3
244105	R_pgXW2ib04rk04U1	14	2	9.8	7.286	19	Female	White	12	80	5	1	6	2	4	1	3
244105	R_PINksxbIgYUqd0t	14	2	7.8	7.286	19	Female	White	12	80	5	1	6	2	4	1	3
244105	R_2q1OevqncmA72jV	28	3	7.7	7.286	19	Female	White	12	80	5	1	6	2	4	1	3
244105	R_1DZrj0mXFNlzerG	14	2	5.7	7.286	19	Female	White	12	80	5	1	6	2	4	1	3
244105	R_27JttzJouwhMv5P	28	3	6.4	7.286	19	Female	White	12	80	5	1	6	2	4	1	3
244105	R_OKaiNq0VmcdYtUd	14	2	9	7.286	19	Female	White	12	80	5	1	6	2	4	1	3
244105	R_1DZrj0mXFNlzerG	28	3	2.5	7.286	19	Female	White	12	80	5	1	6	2	4	1	3
244105	R_3JC4uX3jyxVuoiZ	14	2	8.6	7.286	19	Female	White	12	80	5	1	6	2	4	1	3
244105	R_2wGKrNIafrW1exi	28	3	2.8	7.286	19	Female	White	12	80	5	1	6	2	4	1	3
244105	R_2wGKrNIafrW1exi	14	2	6.9	7.286	19	Female	White	12	80	5	1	6	2	4	1	3
244105	R_e5kGNps24JhW5s5	14	2	6.7	7.286	19	Female	White	12	80	5	1	6	2	4	1	3
244105	R_2Tt4FbnxiErpj5o	28	3	9.4	7.286	19	Female	White	12	80	5	1	6	2	4	1	3
244105	R_pgXW2ib04rk04U1	28	3	9.5	7.286	19	Female	White	12	80	5	1	6	2	4	1	3
244105	R_RPiO4ewTjfuNciZ	14	2	9.2	7.286	19	Female	White	12	80	5	1	6	2	4	1	3
244105	R_6R7uDJfvhb6P2SZ	56	1	9	7.286	19	Female	White	12	80	5	1	6	2	4	1	3
244105	R_6R7uDJfvhb6P2SZ	28	3	8.8	7.286	19	Female	White	12	80	5	1	6	2	4	1	3
244105	R_tY9Y1QEpQMenClH	28	3	8.2	7.286	19	Female	White	12	80	5	1	6	2	4	1	3
244105	R_1QtmXo279oXTu6f	28	3	9.5	7.286	19	Female	White	12	80	5	1	6	2	4	1	3
244105	R_27JttzJouwhMv5P	14	2	9.6	7.286	19	Female	White	12	80	5	1	6	2	4	1	3
244105	R_1l3kgHFs0O8geyA	28	3	7.2	7.286	19	Female	White	12	80	5	1	6	2	4	1	3
244105	R_1l3kgHFs0O8geyA	14	2	8.9	7.286	19	Female	White	12	80	5	1	6	2	4	1	3
244105	R_1P7V9YwARvHwbFC	28	3	7.5	7.286	19	Female	White	12	80	5	1	6	2	4	1	3
244105	R_3Ena5XdKlAMmmtR	28	3	5.4	7.286	19	Female	White	12	80	5	1	6	2	4	1	3
244105	R_1I4p00HhjngCBwT	28	3	3.4	7.286	19	Female	White	12	80	5	1	6	2	4	1	3
244105	R_1I4p00HhjngCBwT	14	2	3.4	7.286	19	Female	White	12	80	5	1	6	2	4	1	3
244105	R_2Tt4FbnxiErpj5o	14	2	9.6	7.286	19	Female	White	12	80	5	1	6	2	4	1	3
244105	R_2e2Lr3jZB2CVAh6	56	1	9.1	7.286	19	Female	White	12	80	5	1	6	2	4	1	3
244105	R_3k7AKoCwRJTTPBK	56	1	9.5	7.286	19	Female	White	12	80	5	1	6	2	4	1	3
244105	R_2PwkqDN24Ee3xAa	28	3	8.1	7.286	19	Female	White	12	80	5	1	6	2	4	1	3
244105	R_1DZrj0mXFNlzerG	56	1	7.5	7.286	19	Female	White	12	80	5	1	6	2	4	1	3
244105	R_27JttzJouwhMv5P	56	1	8.7	7.286	19	Female	White	12	80	5	1	6	2	4	1	3
244105	R_1l3kgHFs0O8geyA	56	1	9.1	7.286	19	Female	White	12	80	5	1	6	2	4	1	3
244105	R_ePOc3sh5wvaa2iJ	28	3	8.4	7.286	19	Female	White	12	80	5	1	6	2	4	1	3
244105	R_ePOc3sh5wvaa2iJ	14	2	9.1	7.286	19	Female	White	12	80	5	1	6	2	4	1	3
244105	R_2wGKrNIafrW1exi	56	1	8.5	7.286	19	Female	White	12	80	5	1	6	2	4	1	3
244105	R_e5kGNps24JhW5s5	56	1	6.9	7.286	19	Female	White	12	80	5	1	6	2	4	1	3
244105	R_3Ena5XdKlAMmmtR	14	2	5.8	7.286	19	Female	White	12	80	5	1	6	2	4	1	3
244105	R_RgGuXf1AQQMmHoR	14	2	8.2	7.286	19	Female	White	12	80	5	1	6	2	4	1	3
244105	R_1F99W1Qnk3uLGTg	28	3	8.2	7.286	19	Female	White	12	80	5	1	6	2	4	1	3
244105	R_pgXW2ib04rk04U1	56	1	9.8	7.286	19	Female	White	12	80	5	1	6	2	4	1	3
244105	R_OKaiNq0VmcdYtUd	28	3	7.4	7.286	19	Female	White	12	80	5	1	6	2	4	1	3
244105	R_OKaiNq0VmcdYtUd	56	1	8.1	7.286	19	Female	White	12	80	5	1	6	2	4	1	3
244105	R_tY9Y1QEpQMenClH	56	1	8.9	7.286	19	Female	White	12	80	5	1	6	2	4	1	3
244105	R_1QtmXo279oXTu6f	56	1	9.3	7.286	19	Female	White	12	80	5	1	6	2	4	1	3
244105	R_3Ena5XdKlAMmmtR	56	1	8.6	7.286	19	Female	White	12	80	5	1	6	2	4	1	3
244105	R_ePOc3sh5wvaa2iJ	56	1	9.3	7.286	19	Female	White	12	80	5	1	6	2	4	1	3
244105	R_3JC4uX3jyxVuoiZ	56	1	8.8	7.286	19	Female	White	12	80	5	1	6	2	4	1	3
244105	R_3JC4uX3jyxVuoiZ	28	3	7.8	7.286	19	Female	White	12	80	5	1	6	2	4	1	3
244105	R_RPiO4ewTjfuNciZ	28	3	7.1	7.286	19	Female	White	12	80	5	1	6	2	4	1	3
244105	R_e5kGNps24JhW5s5	28	3	5.9	7.286	19	Female	White	12	80	5	1	6	2	4	1	3
244105	R_PINksxbIgYUqd0t	28	3	6	7.286	19	Female	White	12	80	5	1	6	2	4	1	3
244105	R_RPiO4ewTjfuNciZ	56	1	9.3	7.286	19	Female	White	12	80	5	1	6	2	4	1	3
244105	R_1jcDnXGfNkNaqDb	56	1	8.8	7.286	19	Female	White	12	80	5	1	6	2	4	1	3
244105	R_1F99W1Qnk3uLGTg	56	1	9	7.286	19	Female	White	12	80	5	1	6	2	4	1	3
244105	R_RgGuXf1AQQMmHoR	56	1	8.3	7.286	19	Female	White	12	80	5	1	6	2	4	1	3
244105	R_2PwkqDN24Ee3xAa	56	1	9.6	7.286	19	Female	White	12	80	5	1	6	2	4	1	3
244105	R_2q1OevqncmA72jV	56	1	9.5	7.286	19	Female	White	12	80	5	1	6	2	4	1	3
244105	R_1P7V9YwARvHwbFC	56	1	8.2	7.286	19	Female	White	12	80	5	1	6	2	4	1	3
244105	R_RgGuXf1AQQMmHoR	28	3	7.3	7.286	19	Female	White	12	80	5	1	6	2	4	1	3
244105	R_PINksxbIgYUqd0t	56	1	8.2	7.286	19	Female	White	12	80	5	1	6	2	4	1	3
244105	R_1I4p00HhjngCBwT	56	1	7.8	7.286	19	Female	White	12	80	5	1	6	2	4	1	3
244105	R_2Tt4FbnxiErpj5o	56	1	9.9	7.286	19	Female	White	12	80	5	1	6	2	4	1	3
244168	R_tY9Y1QEpQMenClH	14	1	8.2	5.143	20	Female	White	24	87	4	1.5	6.5	3.5	6.5	2	4
244168	R_3k7AKoCwRJTTPBK	28	2	9.7	5.143	20	Female	White	24	87	4	1.5	6.5	3.5	6.5	2	4
244168	R_1QtmXo279oXTu6f	14	1	8.2	5.143	20	Female	White	24	87	4	1.5	6.5	3.5	6.5	2	4
244168	R_2PwkqDN24Ee3xAa	14	1	8.3	5.143	20	Female	White	24	87	4	1.5	6.5	3.5	6.5	2	4
244168	R_1DZrj0mXFNlzerG	14	1	2.4	5.143	20	Female	White	24	87	4	1.5	6.5	3.5	6.5	2	4
244168	R_3k7AKoCwRJTTPBK	14	1	8.7	5.143	20	Female	White	24	87	4	1.5	6.5	3.5	6.5	2	4
244168	R_27JttzJouwhMv5P	14	1	6.3	5.143	20	Female	White	24	87	4	1.5	6.5	3.5	6.5	2	4
244168	R_ePOc3sh5wvaa2iJ	14	1	9.5	5.143	20	Female	White	24	87	4	1.5	6.5	3.5	6.5	2	4
244168	R_2q1OevqncmA72jV	14	1	6.9	5.143	20	Female	White	24	87	4	1.5	6.5	3.5	6.5	2	4
244168	R_2e2Lr3jZB2CVAh6	14	1	7.9	5.143	20	Female	White	24	87	4	1.5	6.5	3.5	6.5	2	4
244168	R_pgXW2ib04rk04U1	14	1	9.8	5.143	20	Female	White	24	87	4	1.5	6.5	3.5	6.5	2	4
244168	R_e5kGNps24JhW5s5	14	1	7	5.143	20	Female	White	24	87	4	1.5	6.5	3.5	6.5	2	4
244168	R_6R7uDJfvhb6P2SZ	28	2	9.1	5.143	20	Female	White	24	87	4	1.5	6.5	3.5	6.5	2	4
244168	R_6R7uDJfvhb6P2SZ	14	1	8.5	5.143	20	Female	White	24	87	4	1.5	6.5	3.5	6.5	2	4
244168	R_1jcDnXGfNkNaqDb	14	1	7.6	5.143	20	Female	White	24	87	4	1.5	6.5	3.5	6.5	2	4
244168	R_6R7uDJfvhb6P2SZ	56	3	8	5.143	20	Female	White	24	87	4	1.5	6.5	3.5	6.5	2	4
244168	R_1l3kgHFs0O8geyA	28	2	9.9	5.143	20	Female	White	24	87	4	1.5	6.5	3.5	6.5	2	4
244168	R_3JC4uX3jyxVuoiZ	14	1	6.7	5.143	20	Female	White	24	87	4	1.5	6.5	3.5	6.5	2	4
244168	R_1P7V9YwARvHwbFC	14	1	6.1	5.143	20	Female	White	24	87	4	1.5	6.5	3.5	6.5	2	4
244168	R_27JttzJouwhMv5P	28	2	10	5.143	20	Female	White	24	87	4	1.5	6.5	3.5	6.5	2	4
244168	R_1I4p00HhjngCBwT	28	2	10	5.143	20	Female	White	24	87	4	1.5	6.5	3.5	6.5	2	4
244168	R_PINksxbIgYUqd0t	14	1	7	5.143	20	Female	White	24	87	4	1.5	6.5	3.5	6.5	2	4
244168	R_2Tt4FbnxiErpj5o	14	1	9.6	5.143	20	Female	White	24	87	4	1.5	6.5	3.5	6.5	2	4
244168	R_1F99W1Qnk3uLGTg	14	1	7.9	5.143	20	Female	White	24	87	4	1.5	6.5	3.5	6.5	2	4
244168	R_2e2Lr3jZB2CVAh6	28	2	9.5	5.143	20	Female	White	24	87	4	1.5	6.5	3.5	6.5	2	4
244168	R_OKaiNq0VmcdYtUd	14	1	8.1	5.143	20	Female	White	24	87	4	1.5	6.5	3.5	6.5	2	4
244168	R_1DZrj0mXFNlzerG	28	2	9.3	5.143	20	Female	White	24	87	4	1.5	6.5	3.5	6.5	2	4
244168	R_1jcDnXGfNkNaqDb	28	2	9.5	5.143	20	Female	White	24	87	4	1.5	6.5	3.5	6.5	2	4
244168	R_ePOc3sh5wvaa2iJ	56	3	9.5	5.143	20	Female	White	24	87	4	1.5	6.5	3.5	6.5	2	4
244168	R_ePOc3sh5wvaa2iJ	28	2	9.9	5.143	20	Female	White	24	87	4	1.5	6.5	3.5	6.5	2	4
244168	R_1l3kgHFs0O8geyA	14	1	5.3	5.143	20	Female	White	24	87	4	1.5	6.5	3.5	6.5	2	4
244168	R_1P7V9YwARvHwbFC	28	2	10	5.143	20	Female	White	24	87	4	1.5	6.5	3.5	6.5	2	4
244168	R_3Ena5XdKlAMmmtR	28	2	9.3	5.143	20	Female	White	24	87	4	1.5	6.5	3.5	6.5	2	4
244168	R_3Ena5XdKlAMmmtR	14	1	7.1	5.143	20	Female	White	24	87	4	1.5	6.5	3.5	6.5	2	4
244168	R_1I4p00HhjngCBwT	14	1	5.9	5.143	20	Female	White	24	87	4	1.5	6.5	3.5	6.5	2	4
244168	R_2q1OevqncmA72jV	28	2	9.9	5.143	20	Female	White	24	87	4	1.5	6.5	3.5	6.5	2	4
244168	R_pgXW2ib04rk04U1	28	2	9.9	5.143	20	Female	White	24	87	4	1.5	6.5	3.5	6.5	2	4
244168	R_OKaiNq0VmcdYtUd	28	2	9.8	5.143	20	Female	White	24	87	4	1.5	6.5	3.5	6.5	2	4
244168	R_3k7AKoCwRJTTPBK	56	3	9.3	5.143	20	Female	White	24	87	4	1.5	6.5	3.5	6.5	2	4
244168	R_tY9Y1QEpQMenClH	56	3	9.1	5.143	20	Female	White	24	87	4	1.5	6.5	3.5	6.5	2	4
244168	R_1QtmXo279oXTu6f	56	3	6.8	5.143	20	Female	White	24	87	4	1.5	6.5	3.5	6.5	2	4
244168	R_1QtmXo279oXTu6f	28	2	10	5.143	20	Female	White	24	87	4	1.5	6.5	3.5	6.5	2	4
244168	R_1l3kgHFs0O8geyA	56	3	5.3	5.143	20	Female	White	24	87	4	1.5	6.5	3.5	6.5	2	4
244168	R_3JC4uX3jyxVuoiZ	28	2	10	5.143	20	Female	White	24	87	4	1.5	6.5	3.5	6.5	2	4
244168	R_2wGKrNIafrW1exi	56	3	7.7	5.143	20	Female	White	24	87	4	1.5	6.5	3.5	6.5	2	4
244168	R_2wGKrNIafrW1exi	28	2	8.5	5.143	20	Female	White	24	87	4	1.5	6.5	3.5	6.5	2	4
244168	R_2wGKrNIafrW1exi	14	1	6.5	5.143	20	Female	White	24	87	4	1.5	6.5	3.5	6.5	2	4
244168	R_PINksxbIgYUqd0t	28	2	9.9	5.143	20	Female	White	24	87	4	1.5	6.5	3.5	6.5	2	4
244168	R_2Tt4FbnxiErpj5o	28	2	10	5.143	20	Female	White	24	87	4	1.5	6.5	3.5	6.5	2	4
244168	R_RPiO4ewTjfuNciZ	28	2	9.7	5.143	20	Female	White	24	87	4	1.5	6.5	3.5	6.5	2	4
244168	R_RPiO4ewTjfuNciZ	14	1	7.8	5.143	20	Female	White	24	87	4	1.5	6.5	3.5	6.5	2	4
244168	R_OKaiNq0VmcdYtUd	56	3	8.3	5.143	20	Female	White	24	87	4	1.5	6.5	3.5	6.5	2	4
244168	R_2PwkqDN24Ee3xAa	28	2	9.9	5.143	20	Female	White	24	87	4	1.5	6.5	3.5	6.5	2	4
244168	R_tY9Y1QEpQMenClH	28	2	9.9	5.143	20	Female	White	24	87	4	1.5	6.5	3.5	6.5	2	4
244168	R_27JttzJouwhMv5P	56	3	6.5	5.143	20	Female	White	24	87	4	1.5	6.5	3.5	6.5	2	4
244168	R_RgGuXf1AQQMmHoR	56	3	7.9	5.143	20	Female	White	24	87	4	1.5	6.5	3.5	6.5	2	4
244168	R_3JC4uX3jyxVuoiZ	56	3	4.2	5.143	20	Female	White	24	87	4	1.5	6.5	3.5	6.5	2	4
244168	R_1P7V9YwARvHwbFC	56	3	9.2	5.143	20	Female	White	24	87	4	1.5	6.5	3.5	6.5	2	4
244168	R_3Ena5XdKlAMmmtR	56	3	3.2	5.143	20	Female	White	24	87	4	1.5	6.5	3.5	6.5	2	4
244168	R_2e2Lr3jZB2CVAh6	56	3	8.7	5.143	20	Female	White	24	87	4	1.5	6.5	3.5	6.5	2	4
244168	R_RgGuXf1AQQMmHoR	28	2	9	5.143	20	Female	White	24	87	4	1.5	6.5	3.5	6.5	2	4
244168	R_2q1OevqncmA72jV	56	3	9.1	5.143	20	Female	White	24	87	4	1.5	6.5	3.5	6.5	2	4
244168	R_1F99W1Qnk3uLGTg	28	2	10	5.143	20	Female	White	24	87	4	1.5	6.5	3.5	6.5	2	4
244168	R_1jcDnXGfNkNaqDb	56	3	1.2	5.143	20	Female	White	24	87	4	1.5	6.5	3.5	6.5	2	4
244168	R_1F99W1Qnk3uLGTg	56	3	9.1	5.143	20	Female	White	24	87	4	1.5	6.5	3.5	6.5	2	4
244168	R_e5kGNps24JhW5s5	28	2	10	5.143	20	Female	White	24	87	4	1.5	6.5	3.5	6.5	2	4
244168	R_1DZrj0mXFNlzerG	56	3	4	5.143	20	Female	White	24	87	4	1.5	6.5	3.5	6.5	2	4
244168	R_RPiO4ewTjfuNciZ	56	3	8.9	5.143	20	Female	White	24	87	4	1.5	6.5	3.5	6.5	2	4
244168	R_e5kGNps24JhW5s5	56	3	6.1	5.143	20	Female	White	24	87	4	1.5	6.5	3.5	6.5	2	4
244168	R_1I4p00HhjngCBwT	56	3	4.8	5.143	20	Female	White	24	87	4	1.5	6.5	3.5	6.5	2	4
244168	R_RgGuXf1AQQMmHoR	14	1	7.4	5.143	20	Female	White	24	87	4	1.5	6.5	3.5	6.5	2	4
244168	R_2PwkqDN24Ee3xAa	56	3	8	5.143	20	Female	White	24	87	4	1.5	6.5	3.5	6.5	2	4
244168	R_pgXW2ib04rk04U1	56	3	9.5	5.143	20	Female	White	24	87	4	1.5	6.5	3.5	6.5	2	4
244168	R_2Tt4FbnxiErpj5o	56	3	9	5.143	20	Female	White	24	87	4	1.5	6.5	3.5	6.5	2	4
244168	R_PINksxbIgYUqd0t	56	3	8.6	5.143	20	Female	White	24	87	4	1.5	6.5	3.5	6.5	2	4
245740	R_2q1OevqncmA72jV	14	3	4.9	10.095	20	Female	Not white	35	86	2.5	6	2	6	5.5	7	8
245740	R_3k7AKoCwRJTTPBK	14	3	3.3	10.095	20	Female	Not white	35	86	2.5	6	2	6	5.5	7	8
245740	R_1P7V9YwARvHwbFC	14	3	9.9	10.095	20	Female	Not white	35	86	2.5	6	2	6	5.5	7	8
245740	R_2q1OevqncmA72jV	28	2	6.2	10.095	20	Female	Not white	35	86	2.5	6	2	6	5.5	7	8
245740	R_RPiO4ewTjfuNciZ	14	3	7.1	10.095	20	Female	Not white	35	86	2.5	6	2	6	5.5	7	8
245740	R_27JttzJouwhMv5P	14	3	2.7	10.095	20	Female	Not white	35	86	2.5	6	2	6	5.5	7	8
245740	R_1I4p00HhjngCBwT	14	3	3.1	10.095	20	Female	Not white	35	86	2.5	6	2	6	5.5	7	8
245740	R_2Tt4FbnxiErpj5o	14	3	9.3	10.095	20	Female	Not white	35	86	2.5	6	2	6	5.5	7	8
245740	R_1jcDnXGfNkNaqDb	14	3	8.1	10.095	20	Female	Not white	35	86	2.5	6	2	6	5.5	7	8
245740	R_e5kGNps24JhW5s5	14	3	6	10.095	20	Female	Not white	35	86	2.5	6	2	6	5.5	7	8
245740	R_6R7uDJfvhb6P2SZ	28	2	1.8	10.095	20	Female	Not white	35	86	2.5	6	2	6	5.5	7	8
245740	R_ePOc3sh5wvaa2iJ	14	3	8.8	10.095	20	Female	Not white	35	86	2.5	6	2	6	5.5	7	8
245740	R_RgGuXf1AQQMmHoR	14	3	6.7	10.095	20	Female	Not white	35	86	2.5	6	2	6	5.5	7	8
245740	R_3Ena5XdKlAMmmtR	14	3	5.3	10.095	20	Female	Not white	35	86	2.5	6	2	6	5.5	7	8
245740	R_3Ena5XdKlAMmmtR	28	2	6.4	10.095	20	Female	Not white	35	86	2.5	6	2	6	5.5	7	8
245740	R_e5kGNps24JhW5s5	28	2	7.7	10.095	20	Female	Not white	35	86	2.5	6	2	6	5.5	7	8
245740	R_2e2Lr3jZB2CVAh6	28	2	7.8	10.095	20	Female	Not white	35	86	2.5	6	2	6	5.5	7	8
245740	R_2e2Lr3jZB2CVAh6	14	3	4.2	10.095	20	Female	Not white	35	86	2.5	6	2	6	5.5	7	8
245740	R_1F99W1Qnk3uLGTg	14	3	0.6	10.095	20	Female	Not white	35	86	2.5	6	2	6	5.5	7	8
245740	R_OKaiNq0VmcdYtUd	14	3	6.1	10.095	20	Female	Not white	35	86	2.5	6	2	6	5.5	7	8
245740	R_pgXW2ib04rk04U1	14	3	9.5	10.095	20	Female	Not white	35	86	2.5	6	2	6	5.5	7	8
245740	R_2PwkqDN24Ee3xAa	14	3	8.4	10.095	20	Female	Not white	35	86	2.5	6	2	6	5.5	7	8
245740	R_6R7uDJfvhb6P2SZ	14	3	4.7	10.095	20	Female	Not white	35	86	2.5	6	2	6	5.5	7	8
245740	R_3JC4uX3jyxVuoiZ	28	2	7.1	10.095	20	Female	Not white	35	86	2.5	6	2	6	5.5	7	8
245740	R_27JttzJouwhMv5P	28	2	4.4	10.095	20	Female	Not white	35	86	2.5	6	2	6	5.5	7	8
245740	R_27JttzJouwhMv5P	56	1	6.8	10.095	20	Female	Not white	35	86	2.5	6	2	6	5.5	7	8
245740	R_1P7V9YwARvHwbFC	56	1	9.8	10.095	20	Female	Not white	35	86	2.5	6	2	6	5.5	7	8
245740	R_1P7V9YwARvHwbFC	28	2	9.7	10.095	20	Female	Not white	35	86	2.5	6	2	6	5.5	7	8
245740	R_2wGKrNIafrW1exi	14	3	2.5	10.095	20	Female	Not white	35	86	2.5	6	2	6	5.5	7	8
245740	R_2Tt4FbnxiErpj5o	56	1	9.3	10.095	20	Female	Not white	35	86	2.5	6	2	6	5.5	7	8
245740	R_2Tt4FbnxiErpj5o	28	2	9.1	10.095	20	Female	Not white	35	86	2.5	6	2	6	5.5	7	8
245740	R_1F99W1Qnk3uLGTg	28	2	9.3	10.095	20	Female	Not white	35	86	2.5	6	2	6	5.5	7	8
245740	R_3k7AKoCwRJTTPBK	56	1	6.3	10.095	20	Female	Not white	35	86	2.5	6	2	6	5.5	7	8
245740	R_3k7AKoCwRJTTPBK	28	2	8.7	10.095	20	Female	Not white	35	86	2.5	6	2	6	5.5	7	8
245740	R_1QtmXo279oXTu6f	14	3	6.3	10.095	20	Female	Not white	35	86	2.5	6	2	6	5.5	7	8
245740	R_1l3kgHFs0O8geyA	14	3	3.8	10.095	20	Female	Not white	35	86	2.5	6	2	6	5.5	7	8
245740	R_1DZrj0mXFNlzerG	14	3	1.9	10.095	20	Female	Not white	35	86	2.5	6	2	6	5.5	7	8
245740	R_3JC4uX3jyxVuoiZ	14	3	7.8	10.095	20	Female	Not white	35	86	2.5	6	2	6	5.5	7	8
245740	R_ePOc3sh5wvaa2iJ	28	2	8.5	10.095	20	Female	Not white	35	86	2.5	6	2	6	5.5	7	8
245740	R_PINksxbIgYUqd0t	28	2	5	10.095	20	Female	Not white	35	86	2.5	6	2	6	5.5	7	8
245740	R_PINksxbIgYUqd0t	14	3	4.4	10.095	20	Female	Not white	35	86	2.5	6	2	6	5.5	7	8
245740	R_3Ena5XdKlAMmmtR	56	1	8.1	10.095	20	Female	Not white	35	86	2.5	6	2	6	5.5	7	8
245740	R_1I4p00HhjngCBwT	28	2	4.5	10.095	20	Female	Not white	35	86	2.5	6	2	6	5.5	7	8
245740	R_1I4p00HhjngCBwT	56	1	8.7	10.095	20	Female	Not white	35	86	2.5	6	2	6	5.5	7	8
245740	R_RPiO4ewTjfuNciZ	28	2	3.9	10.095	20	Female	Not white	35	86	2.5	6	2	6	5.5	7	8
245740	R_1F99W1Qnk3uLGTg	56	1	9.3	10.095	20	Female	Not white	35	86	2.5	6	2	6	5.5	7	8
245740	R_1QtmXo279oXTu6f	28	2	7.5	10.095	20	Female	Not white	35	86	2.5	6	2	6	5.5	7	8
245740	R_OKaiNq0VmcdYtUd	56	1	8.4	10.095	20	Female	Not white	35	86	2.5	6	2	6	5.5	7	8
245740	R_pgXW2ib04rk04U1	28	2	8.5	10.095	20	Female	Not white	35	86	2.5	6	2	6	5.5	7	8
245740	R_tY9Y1QEpQMenClH	28	2	7.4	10.095	20	Female	Not white	35	86	2.5	6	2	6	5.5	7	8
245740	R_1jcDnXGfNkNaqDb	28	2	6.1	10.095	20	Female	Not white	35	86	2.5	6	2	6	5.5	7	8
245740	R_6R7uDJfvhb6P2SZ	56	1	8	10.095	20	Female	Not white	35	86	2.5	6	2	6	5.5	7	8
245740	R_RgGuXf1AQQMmHoR	28	2	5.5	10.095	20	Female	Not white	35	86	2.5	6	2	6	5.5	7	8
245740	R_RgGuXf1AQQMmHoR	56	1	7.3	10.095	20	Female	Not white	35	86	2.5	6	2	6	5.5	7	8
245740	R_2wGKrNIafrW1exi	56	1	8.8	10.095	20	Female	Not white	35	86	2.5	6	2	6	5.5	7	8
245740	R_2wGKrNIafrW1exi	28	2	6.1	10.095	20	Female	Not white	35	86	2.5	6	2	6	5.5	7	8
245740	R_PINksxbIgYUqd0t	56	1	7.6	10.095	20	Female	Not white	35	86	2.5	6	2	6	5.5	7	8
245740	R_2q1OevqncmA72jV	56	1	9.1	10.095	20	Female	Not white	35	86	2.5	6	2	6	5.5	7	8
245740	R_2e2Lr3jZB2CVAh6	56	1	8.5	10.095	20	Female	Not white	35	86	2.5	6	2	6	5.5	7	8
245740	R_OKaiNq0VmcdYtUd	28	2	6.9	10.095	20	Female	Not white	35	86	2.5	6	2	6	5.5	7	8
245740	R_ePOc3sh5wvaa2iJ	56	1	9.4	10.095	20	Female	Not white	35	86	2.5	6	2	6	5.5	7	8
245740	R_pgXW2ib04rk04U1	56	1	9.8	10.095	20	Female	Not white	35	86	2.5	6	2	6	5.5	7	8
245740	R_1DZrj0mXFNlzerG	28	2	7	10.095	20	Female	Not white	35	86	2.5	6	2	6	5.5	7	8
245740	R_2PwkqDN24Ee3xAa	56	1	8.8	10.095	20	Female	Not white	35	86	2.5	6	2	6	5.5	7	8
245740	R_tY9Y1QEpQMenClH	56	1	7.5	10.095	20	Female	Not white	35	86	2.5	6	2	6	5.5	7	8
245740	R_1jcDnXGfNkNaqDb	56	1	8.1	10.095	20	Female	Not white	35	86	2.5	6	2	6	5.5	7	8
245740	R_3JC4uX3jyxVuoiZ	56	1	8.9	10.095	20	Female	Not white	35	86	2.5	6	2	6	5.5	7	8
245740	R_tY9Y1QEpQMenClH	14	3	7.7	10.095	20	Female	Not white	35	86	2.5	6	2	6	5.5	7	8
245740	R_1QtmXo279oXTu6f	56	1	9.6	10.095	20	Female	Not white	35	86	2.5	6	2	6	5.5	7	8
245740	R_e5kGNps24JhW5s5	56	1	8.8	10.095	20	Female	Not white	35	86	2.5	6	2	6	5.5	7	8
245740	R_RPiO4ewTjfuNciZ	56	1	9.2	10.095	20	Female	Not white	35	86	2.5	6	2	6	5.5	7	8
245740	R_2PwkqDN24Ee3xAa	28	2	8.5	10.095	20	Female	Not white	35	86	2.5	6	2	6	5.5	7	8
245740	R_1l3kgHFs0O8geyA	56	1	9.4	10.095	20	Female	Not white	35	86	2.5	6	2	6	5.5	7	8
245740	R_1DZrj0mXFNlzerG	56	1	5.3	10.095	20	Female	Not white	35	86	2.5	6	2	6	5.5	7	8
245740	R_1l3kgHFs0O8geyA	28	2	1	10.095	20	Female	Not white	35	86	2.5	6	2	6	5.5	7	8
245851	R_6R7uDJfvhb6P2SZ	14	1	8.1	10.54	21	Female	Not white	23	74	7	4	6.5	4.5	5.5	5	11
245851	R_2PwkqDN24Ee3xAa	14	1	7.8	10.54	21	Female	Not white	23	74	7	4	6.5	4.5	5.5	5	11
245851	R_pgXW2ib04rk04U1	14	1	9.5	10.54	21	Female	Not white	23	74	7	4	6.5	4.5	5.5	5	11
245851	R_1DZrj0mXFNlzerG	28	2	6.1	10.54	21	Female	Not white	23	74	7	4	6.5	4.5	5.5	5	11
245851	R_tY9Y1QEpQMenClH	14	1	8.6	10.54	21	Female	Not white	23	74	7	4	6.5	4.5	5.5	5	11
245851	R_1P7V9YwARvHwbFC	14	1	8.8	10.54	21	Female	Not white	23	74	7	4	6.5	4.5	5.5	5	11
245851	R_1jcDnXGfNkNaqDb	14	1	9.2	10.54	21	Female	Not white	23	74	7	4	6.5	4.5	5.5	5	11
245851	R_PINksxbIgYUqd0t	14	1	7.1	10.54	21	Female	Not white	23	74	7	4	6.5	4.5	5.5	5	11
245851	R_6R7uDJfvhb6P2SZ	28	2	8.1	10.54	21	Female	Not white	23	74	7	4	6.5	4.5	5.5	5	11
245851	R_2e2Lr3jZB2CVAh6	14	1	7.9	10.54	21	Female	Not white	23	74	7	4	6.5	4.5	5.5	5	11
245851	R_3JC4uX3jyxVuoiZ	14	1	7.3	10.54	21	Female	Not white	23	74	7	4	6.5	4.5	5.5	5	11
245851	R_1QtmXo279oXTu6f	14	1	9.5	10.54	21	Female	Not white	23	74	7	4	6.5	4.5	5.5	5	11
245851	R_e5kGNps24JhW5s5	14	1	7	10.54	21	Female	Not white	23	74	7	4	6.5	4.5	5.5	5	11
245851	R_1DZrj0mXFNlzerG	14	1	7.6	10.54	21	Female	Not white	23	74	7	4	6.5	4.5	5.5	5	11
245851	R_2Tt4FbnxiErpj5o	14	1	9.3	10.54	21	Female	Not white	23	74	7	4	6.5	4.5	5.5	5	11
245851	R_1F99W1Qnk3uLGTg	14	1	8.2	10.54	21	Female	Not white	23	74	7	4	6.5	4.5	5.5	5	11
245851	R_3k7AKoCwRJTTPBK	14	1	8.1	10.54	21	Female	Not white	23	74	7	4	6.5	4.5	5.5	5	11
245851	R_3k7AKoCwRJTTPBK	28	2	8.5	10.54	21	Female	Not white	23	74	7	4	6.5	4.5	5.5	5	11
245851	R_tY9Y1QEpQMenClH	28	2	9.2	10.54	21	Female	Not white	23	74	7	4	6.5	4.5	5.5	5	11
245851	R_1jcDnXGfNkNaqDb	28	2	9.3	10.54	21	Female	Not white	23	74	7	4	6.5	4.5	5.5	5	11
245851	R_27JttzJouwhMv5P	14	1	8.5	10.54	21	Female	Not white	23	74	7	4	6.5	4.5	5.5	5	11
245851	R_1l3kgHFs0O8geyA	28	2	9.6	10.54	21	Female	Not white	23	74	7	4	6.5	4.5	5.5	5	11
245851	R_1l3kgHFs0O8geyA	14	1	5.2	10.54	21	Female	Not white	23	74	7	4	6.5	4.5	5.5	5	11
245851	R_2wGKrNIafrW1exi	56	3	7.2	10.54	21	Female	Not white	23	74	7	4	6.5	4.5	5.5	5	11
245851	R_3Ena5XdKlAMmmtR	28	2	6.3	10.54	21	Female	Not white	23	74	7	4	6.5	4.5	5.5	5	11
245851	R_3Ena5XdKlAMmmtR	14	1	7	10.54	21	Female	Not white	23	74	7	4	6.5	4.5	5.5	5	11
245851	R_2Tt4FbnxiErpj5o	28	2	9.4	10.54	21	Female	Not white	23	74	7	4	6.5	4.5	5.5	5	11
245851	R_2q1OevqncmA72jV	14	1	8.5	10.54	21	Female	Not white	23	74	7	4	6.5	4.5	5.5	5	11
245851	R_pgXW2ib04rk04U1	28	2	9.7	10.54	21	Female	Not white	23	74	7	4	6.5	4.5	5.5	5	11
245851	R_OKaiNq0VmcdYtUd	28	2	8.4	10.54	21	Female	Not white	23	74	7	4	6.5	4.5	5.5	5	11
245851	R_OKaiNq0VmcdYtUd	14	1	9	10.54	21	Female	Not white	23	74	7	4	6.5	4.5	5.5	5	11
245851	R_1DZrj0mXFNlzerG	56	3	5.3	10.54	21	Female	Not white	23	74	7	4	6.5	4.5	5.5	5	11
245851	R_1QtmXo279oXTu6f	56	3	5.3	10.54	21	Female	Not white	23	74	7	4	6.5	4.5	5.5	5	11
245851	R_27JttzJouwhMv5P	28	2	7.8	10.54	21	Female	Not white	23	74	7	4	6.5	4.5	5.5	5	11
245851	R_1l3kgHFs0O8geyA	56	3	5	10.54	21	Female	Not white	23	74	7	4	6.5	4.5	5.5	5	11
245851	R_ePOc3sh5wvaa2iJ	14	1	9.2	10.54	21	Female	Not white	23	74	7	4	6.5	4.5	5.5	5	11
245851	R_3JC4uX3jyxVuoiZ	28	2	6.5	10.54	21	Female	Not white	23	74	7	4	6.5	4.5	5.5	5	11
245851	R_2wGKrNIafrW1exi	28	2	8.2	10.54	21	Female	Not white	23	74	7	4	6.5	4.5	5.5	5	11
245851	R_2wGKrNIafrW1exi	14	1	8.7	10.54	21	Female	Not white	23	74	7	4	6.5	4.5	5.5	5	11
245851	R_PINksxbIgYUqd0t	28	2	7.1	10.54	21	Female	Not white	23	74	7	4	6.5	4.5	5.5	5	11
245851	R_RPiO4ewTjfuNciZ	56	3	8.4	10.54	21	Female	Not white	23	74	7	4	6.5	4.5	5.5	5	11
245851	R_RPiO4ewTjfuNciZ	28	2	9	10.54	21	Female	Not white	23	74	7	4	6.5	4.5	5.5	5	11
245851	R_RPiO4ewTjfuNciZ	14	1	7.3	10.54	21	Female	Not white	23	74	7	4	6.5	4.5	5.5	5	11
245851	R_6R7uDJfvhb6P2SZ	56	3	3.9	10.54	21	Female	Not white	23	74	7	4	6.5	4.5	5.5	5	11
245851	R_tY9Y1QEpQMenClH	56	3	6.4	10.54	21	Female	Not white	23	74	7	4	6.5	4.5	5.5	5	11
245851	R_1jcDnXGfNkNaqDb	56	3	1.2	10.54	21	Female	Not white	23	74	7	4	6.5	4.5	5.5	5	11
245851	R_1QtmXo279oXTu6f	28	2	9.1	10.54	21	Female	Not white	23	74	7	4	6.5	4.5	5.5	5	11
245851	R_ePOc3sh5wvaa2iJ	56	3	8.7	10.54	21	Female	Not white	23	74	7	4	6.5	4.5	5.5	5	11
245851	R_ePOc3sh5wvaa2iJ	28	2	9.3	10.54	21	Female	Not white	23	74	7	4	6.5	4.5	5.5	5	11
245851	R_3JC4uX3jyxVuoiZ	56	3	7	10.54	21	Female	Not white	23	74	7	4	6.5	4.5	5.5	5	11
245851	R_1P7V9YwARvHwbFC	28	2	9.6	10.54	21	Female	Not white	23	74	7	4	6.5	4.5	5.5	5	11
245851	R_RgGuXf1AQQMmHoR	56	3	5.8	10.54	21	Female	Not white	23	74	7	4	6.5	4.5	5.5	5	11
245851	R_1I4p00HhjngCBwT	28	2	4.7	10.54	21	Female	Not white	23	74	7	4	6.5	4.5	5.5	5	11
245851	R_1I4p00HhjngCBwT	14	1	5.9	10.54	21	Female	Not white	23	74	7	4	6.5	4.5	5.5	5	11
245851	R_2q1OevqncmA72jV	28	2	8.5	10.54	21	Female	Not white	23	74	7	4	6.5	4.5	5.5	5	11
245851	R_2e2Lr3jZB2CVAh6	56	3	7.3	10.54	21	Female	Not white	23	74	7	4	6.5	4.5	5.5	5	11
245851	R_2e2Lr3jZB2CVAh6	28	2	8.5	10.54	21	Female	Not white	23	74	7	4	6.5	4.5	5.5	5	11
245851	R_2PwkqDN24Ee3xAa	28	2	8.4	10.54	21	Female	Not white	23	74	7	4	6.5	4.5	5.5	5	11
245851	R_2PwkqDN24Ee3xAa	56	3	7.5	10.54	21	Female	Not white	23	74	7	4	6.5	4.5	5.5	5	11
245851	R_27JttzJouwhMv5P	56	3	6.3	10.54	21	Female	Not white	23	74	7	4	6.5	4.5	5.5	5	11
245851	R_e5kGNps24JhW5s5	56	3	4.8	10.54	21	Female	Not white	23	74	7	4	6.5	4.5	5.5	5	11
245851	R_RgGuXf1AQQMmHoR	28	2	7.4	10.54	21	Female	Not white	23	74	7	4	6.5	4.5	5.5	5	11
245851	R_RgGuXf1AQQMmHoR	14	1	7.4	10.54	21	Female	Not white	23	74	7	4	6.5	4.5	5.5	5	11
245851	R_1P7V9YwARvHwbFC	56	3	7.9	10.54	21	Female	Not white	23	74	7	4	6.5	4.5	5.5	5	11
245851	R_pgXW2ib04rk04U1	56	3	9.5	10.54	21	Female	Not white	23	74	7	4	6.5	4.5	5.5	5	11
245851	R_OKaiNq0VmcdYtUd	56	3	7.6	10.54	21	Female	Not white	23	74	7	4	6.5	4.5	5.5	5	11
245851	R_3k7AKoCwRJTTPBK	56	3	8.6	10.54	21	Female	Not white	23	74	7	4	6.5	4.5	5.5	5	11
245851	R_2q1OevqncmA72jV	56	3	6.3	10.54	21	Female	Not white	23	74	7	4	6.5	4.5	5.5	5	11
245851	R_PINksxbIgYUqd0t	56	3	7.3	10.54	21	Female	Not white	23	74	7	4	6.5	4.5	5.5	5	11
245851	R_3Ena5XdKlAMmmtR	56	3	1.4	10.54	21	Female	Not white	23	74	7	4	6.5	4.5	5.5	5	11
245851	R_e5kGNps24JhW5s5	28	2	8	10.54	21	Female	Not white	23	74	7	4	6.5	4.5	5.5	5	11
245851	R_2Tt4FbnxiErpj5o	56	3	9.1	10.54	21	Female	Not white	23	74	7	4	6.5	4.5	5.5	5	11
245851	R_1F99W1Qnk3uLGTg	28	2	9.4	10.54	21	Female	Not white	23	74	7	4	6.5	4.5	5.5	5	11
245851	R_1F99W1Qnk3uLGTg	56	3	5	10.54	21	Female	Not white	23	74	7	4	6.5	4.5	5.5	5	11
245851	R_1I4p00HhjngCBwT	56	3	4.6	10.54	21	Female	Not white	23	74	7	4	6.5	4.5	5.5	5	11
246313	R_1QtmXo279oXTu6f	56	1	8.7	9.905	27	Female	Not white	23	68	5	2.5	6.5	2	3.5	3	7
246313	R_tY9Y1QEpQMenClH	56	1	8.1	9.905	27	Female	Not white	23	68	5	2.5	6.5	2	3.5	3	7
246313	R_RgGuXf1AQQMmHoR	56	1	8.8	9.905	27	Female	Not white	23	68	5	2.5	6.5	2	3.5	3	7
246313	R_3JC4uX3jyxVuoiZ	56	1	6.3	9.905	27	Female	Not white	23	68	5	2.5	6.5	2	3.5	3	7
246313	R_1l3kgHFs0O8geyA	56	1	8.2	9.905	27	Female	Not white	23	68	5	2.5	6.5	2	3.5	3	7
246313	R_1F99W1Qnk3uLGTg	56	1	8.2	9.905	27	Female	Not white	23	68	5	2.5	6.5	2	3.5	3	7
246313	R_1I4p00HhjngCBwT	56	1	3.4	9.905	27	Female	Not white	23	68	5	2.5	6.5	2	3.5	3	7
246313	R_1I4p00HhjngCBwT	28	2	2.8	9.905	27	Female	Not white	23	68	5	2.5	6.5	2	3.5	3	7
246313	R_1I4p00HhjngCBwT	14	3	7.6	9.905	27	Female	Not white	23	68	5	2.5	6.5	2	3.5	3	7
246313	R_2q1OevqncmA72jV	14	3	9.6	9.905	27	Female	Not white	23	68	5	2.5	6.5	2	3.5	3	7
246313	R_3k7AKoCwRJTTPBK	14	3	7.9	9.905	27	Female	Not white	23	68	5	2.5	6.5	2	3.5	3	7
246313	R_1F99W1Qnk3uLGTg	14	3	9	9.905	27	Female	Not white	23	68	5	2.5	6.5	2	3.5	3	7
246313	R_3k7AKoCwRJTTPBK	28	2	8	9.905	27	Female	Not white	23	68	5	2.5	6.5	2	3.5	3	7
246313	R_pgXW2ib04rk04U1	14	3	9.5	9.905	27	Female	Not white	23	68	5	2.5	6.5	2	3.5	3	7
246313	R_1P7V9YwARvHwbFC	56	1	9.9	9.905	27	Female	Not white	23	68	5	2.5	6.5	2	3.5	3	7
246313	R_3JC4uX3jyxVuoiZ	28	2	6.2	9.905	27	Female	Not white	23	68	5	2.5	6.5	2	3.5	3	7
246313	R_3JC4uX3jyxVuoiZ	14	3	7.5	9.905	27	Female	Not white	23	68	5	2.5	6.5	2	3.5	3	7
246313	R_ePOc3sh5wvaa2iJ	14	3	9.9	9.905	27	Female	Not white	23	68	5	2.5	6.5	2	3.5	3	7
246313	R_1P7V9YwARvHwbFC	14	3	8.9	9.905	27	Female	Not white	23	68	5	2.5	6.5	2	3.5	3	7
246313	R_3Ena5XdKlAMmmtR	14	3	8.1	9.905	27	Female	Not white	23	68	5	2.5	6.5	2	3.5	3	7
246313	R_3Ena5XdKlAMmmtR	28	2	3.2	9.905	27	Female	Not white	23	68	5	2.5	6.5	2	3.5	3	7
246313	R_e5kGNps24JhW5s5	14	3	8.8	9.905	27	Female	Not white	23	68	5	2.5	6.5	2	3.5	3	7
246313	R_1DZrj0mXFNlzerG	56	1	4.6	9.905	27	Female	Not white	23	68	5	2.5	6.5	2	3.5	3	7
246313	R_OKaiNq0VmcdYtUd	56	1	8.4	9.905	27	Female	Not white	23	68	5	2.5	6.5	2	3.5	3	7
246313	R_OKaiNq0VmcdYtUd	28	2	7.5	9.905	27	Female	Not white	23	68	5	2.5	6.5	2	3.5	3	7
246313	R_OKaiNq0VmcdYtUd	14	3	8.6	9.905	27	Female	Not white	23	68	5	2.5	6.5	2	3.5	3	7
246313	R_tY9Y1QEpQMenClH	28	2	6.5	9.905	27	Female	Not white	23	68	5	2.5	6.5	2	3.5	3	7
246313	R_2PwkqDN24Ee3xAa	14	3	8.8	9.905	27	Female	Not white	23	68	5	2.5	6.5	2	3.5	3	7
246313	R_1DZrj0mXFNlzerG	14	3	9.3	9.905	27	Female	Not white	23	68	5	2.5	6.5	2	3.5	3	7
246313	R_2PwkqDN24Ee3xAa	28	2	6.6	9.905	27	Female	Not white	23	68	5	2.5	6.5	2	3.5	3	7
246313	R_PINksxbIgYUqd0t	56	1	6.5	9.905	27	Female	Not white	23	68	5	2.5	6.5	2	3.5	3	7
246313	R_PINksxbIgYUqd0t	28	2	6.7	9.905	27	Female	Not white	23	68	5	2.5	6.5	2	3.5	3	7
246313	R_PINksxbIgYUqd0t	14	3	7.7	9.905	27	Female	Not white	23	68	5	2.5	6.5	2	3.5	3	7
246313	R_2wGKrNIafrW1exi	14	3	6.8	9.905	27	Female	Not white	23	68	5	2.5	6.5	2	3.5	3	7
246313	R_2e2Lr3jZB2CVAh6	56	1	7.9	9.905	27	Female	Not white	23	68	5	2.5	6.5	2	3.5	3	7
246313	R_2Tt4FbnxiErpj5o	14	3	9.4	9.905	27	Female	Not white	23	68	5	2.5	6.5	2	3.5	3	7
246313	R_RPiO4ewTjfuNciZ	14	3	7.8	9.905	27	Female	Not white	23	68	5	2.5	6.5	2	3.5	3	7
246313	R_2q1OevqncmA72jV	28	2	6.7	9.905	27	Female	Not white	23	68	5	2.5	6.5	2	3.5	3	7
246313	R_1jcDnXGfNkNaqDb	56	1	8.7	9.905	27	Female	Not white	23	68	5	2.5	6.5	2	3.5	3	7
246313	R_1QtmXo279oXTu6f	28	2	7.6	9.905	27	Female	Not white	23	68	5	2.5	6.5	2	3.5	3	7
246313	R_tY9Y1QEpQMenClH	14	3	7.7	9.905	27	Female	Not white	23	68	5	2.5	6.5	2	3.5	3	7
246313	R_1jcDnXGfNkNaqDb	14	3	9.6	9.905	27	Female	Not white	23	68	5	2.5	6.5	2	3.5	3	7
246313	R_6R7uDJfvhb6P2SZ	14	3	9	9.905	27	Female	Not white	23	68	5	2.5	6.5	2	3.5	3	7
246313	R_27JttzJouwhMv5P	14	3	9.3	9.905	27	Female	Not white	23	68	5	2.5	6.5	2	3.5	3	7
246313	R_ePOc3sh5wvaa2iJ	28	2	8.6	9.905	27	Female	Not white	23	68	5	2.5	6.5	2	3.5	3	7
246313	R_RgGuXf1AQQMmHoR	14	3	8	9.905	27	Female	Not white	23	68	5	2.5	6.5	2	3.5	3	7
246313	R_1P7V9YwARvHwbFC	28	2	6.3	9.905	27	Female	Not white	23	68	5	2.5	6.5	2	3.5	3	7
246313	R_2wGKrNIafrW1exi	28	2	2.4	9.905	27	Female	Not white	23	68	5	2.5	6.5	2	3.5	3	7
246313	R_2e2Lr3jZB2CVAh6	28	2	6.4	9.905	27	Female	Not white	23	68	5	2.5	6.5	2	3.5	3	7
246313	R_2e2Lr3jZB2CVAh6	14	3	8.3	9.905	27	Female	Not white	23	68	5	2.5	6.5	2	3.5	3	7
246313	R_RPiO4ewTjfuNciZ	28	2	7.5	9.905	27	Female	Not white	23	68	5	2.5	6.5	2	3.5	3	7
246313	R_2PwkqDN24Ee3xAa	56	1	8.6	9.905	27	Female	Not white	23	68	5	2.5	6.5	2	3.5	3	7
246313	R_ePOc3sh5wvaa2iJ	56	1	9.6	9.905	27	Female	Not white	23	68	5	2.5	6.5	2	3.5	3	7
246313	R_1QtmXo279oXTu6f	14	3	8.9	9.905	27	Female	Not white	23	68	5	2.5	6.5	2	3.5	3	7
246313	R_pgXW2ib04rk04U1	28	2	8.5	9.905	27	Female	Not white	23	68	5	2.5	6.5	2	3.5	3	7
246313	R_3Ena5XdKlAMmmtR	56	1	6.5	9.905	27	Female	Not white	23	68	5	2.5	6.5	2	3.5	3	7
246313	R_RPiO4ewTjfuNciZ	56	1	8.6	9.905	27	Female	Not white	23	68	5	2.5	6.5	2	3.5	3	7
246313	R_27JttzJouwhMv5P	28	2	4.5	9.905	27	Female	Not white	23	68	5	2.5	6.5	2	3.5	3	7
246313	R_2Tt4FbnxiErpj5o	56	1	9.8	9.905	27	Female	Not white	23	68	5	2.5	6.5	2	3.5	3	7
246313	R_2wGKrNIafrW1exi	56	1	5.2	9.905	27	Female	Not white	23	68	5	2.5	6.5	2	3.5	3	7
246313	R_1F99W1Qnk3uLGTg	28	2	3	9.905	27	Female	Not white	23	68	5	2.5	6.5	2	3.5	3	7
246313	R_e5kGNps24JhW5s5	28	2	4.5	9.905	27	Female	Not white	23	68	5	2.5	6.5	2	3.5	3	7
246313	R_2Tt4FbnxiErpj5o	28	2	1.6	9.905	27	Female	Not white	23	68	5	2.5	6.5	2	3.5	3	7
246313	R_2q1OevqncmA72jV	56	1	8.9	9.905	27	Female	Not white	23	68	5	2.5	6.5	2	3.5	3	7
246313	R_1l3kgHFs0O8geyA	14	3	8	9.905	27	Female	Not white	23	68	5	2.5	6.5	2	3.5	3	7
246313	R_6R7uDJfvhb6P2SZ	28	2	4.2	9.905	27	Female	Not white	23	68	5	2.5	6.5	2	3.5	3	7
246313	R_1jcDnXGfNkNaqDb	28	2	8.7	9.905	27	Female	Not white	23	68	5	2.5	6.5	2	3.5	3	7
246313	R_1l3kgHFs0O8geyA	28	2	6.4	9.905	27	Female	Not white	23	68	5	2.5	6.5	2	3.5	3	7
246313	R_pgXW2ib04rk04U1	56	1	9	9.905	27	Female	Not white	23	68	5	2.5	6.5	2	3.5	3	7
246313	R_1DZrj0mXFNlzerG	28	2	0	9.905	27	Female	Not white	23	68	5	2.5	6.5	2	3.5	3	7
246313	R_e5kGNps24JhW5s5	56	1	7	9.905	27	Female	Not white	23	68	5	2.5	6.5	2	3.5	3	7
246313	R_RgGuXf1AQQMmHoR	28	2	5.7	9.905	27	Female	Not white	23	68	5	2.5	6.5	2	3.5	3	7
246313	R_6R7uDJfvhb6P2SZ	56	1	8	9.905	27	Female	Not white	23	68	5	2.5	6.5	2	3.5	3	7
246313	R_27JttzJouwhMv5P	56	1	8.6	9.905	27	Female	Not white	23	68	5	2.5	6.5	2	3.5	3	7
246313	R_3k7AKoCwRJTTPBK	56	1	8.4	9.905	27	Female	Not white	23	68	5	2.5	6.5	2	3.5	3	7
250894	R_pgXW2ib04rk04U1	14	1	9.5	5.762	28	Male	Not white	29	82	2.5	2	7	3	7	8	12
250894	R_3Ena5XdKlAMmmtR	14	1	6.6	5.762	28	Male	Not white	29	82	2.5	2	7	3	7	8	12
250894	R_2q1OevqncmA72jV	28	2	4.7	5.762	28	Male	Not white	29	82	2.5	2	7	3	7	8	12
250894	R_1QtmXo279oXTu6f	14	1	9.6	5.762	28	Male	Not white	29	82	2.5	2	7	3	7	8	12
250894	R_2PwkqDN24Ee3xAa	14	1	8.4	5.762	28	Male	Not white	29	82	2.5	2	7	3	7	8	12
250894	R_1P7V9YwARvHwbFC	14	1	9.3	5.762	28	Male	Not white	29	82	2.5	2	7	3	7	8	12
250894	R_3k7AKoCwRJTTPBK	14	1	9.2	5.762	28	Male	Not white	29	82	2.5	2	7	3	7	8	12
250894	R_3k7AKoCwRJTTPBK	56	3	8.1	5.762	28	Male	Not white	29	82	2.5	2	7	3	7	8	12
250894	R_ePOc3sh5wvaa2iJ	14	1	8.8	5.762	28	Male	Not white	29	82	2.5	2	7	3	7	8	12
250894	R_2q1OevqncmA72jV	14	1	8.5	5.762	28	Male	Not white	29	82	2.5	2	7	3	7	8	12
250894	R_RPiO4ewTjfuNciZ	14	1	8.5	5.762	28	Male	Not white	29	82	2.5	2	7	3	7	8	12
250894	R_1jcDnXGfNkNaqDb	14	1	9.4	5.762	28	Male	Not white	29	82	2.5	2	7	3	7	8	12
250894	R_pgXW2ib04rk04U1	28	2	6	5.762	28	Male	Not white	29	82	2.5	2	7	3	7	8	12
250894	R_1DZrj0mXFNlzerG	14	1	5	5.762	28	Male	Not white	29	82	2.5	2	7	3	7	8	12
250894	R_2PwkqDN24Ee3xAa	28	2	4.5	5.762	28	Male	Not white	29	82	2.5	2	7	3	7	8	12
250894	R_OKaiNq0VmcdYtUd	14	1	8.4	5.762	28	Male	Not white	29	82	2.5	2	7	3	7	8	12
250894	R_6R7uDJfvhb6P2SZ	14	1	7.4	5.762	28	Male	Not white	29	82	2.5	2	7	3	7	8	12
250894	R_1l3kgHFs0O8geyA	14	1	8.6	5.762	28	Male	Not white	29	82	2.5	2	7	3	7	8	12
250894	R_27JttzJouwhMv5P	14	1	8.9	5.762	28	Male	Not white	29	82	2.5	2	7	3	7	8	12
250894	R_RgGuXf1AQQMmHoR	28	2	5.7	5.762	28	Male	Not white	29	82	2.5	2	7	3	7	8	12
250894	R_RgGuXf1AQQMmHoR	14	1	7.5	5.762	28	Male	Not white	29	82	2.5	2	7	3	7	8	12
250894	R_2wGKrNIafrW1exi	14	1	7.1	5.762	28	Male	Not white	29	82	2.5	2	7	3	7	8	12
250894	R_2e2Lr3jZB2CVAh6	14	1	8.9	5.762	28	Male	Not white	29	82	2.5	2	7	3	7	8	12
250894	R_1F99W1Qnk3uLGTg	14	1	9.7	5.762	28	Male	Not white	29	82	2.5	2	7	3	7	8	12
250894	R_2e2Lr3jZB2CVAh6	28	2	0.6	5.762	28	Male	Not white	29	82	2.5	2	7	3	7	8	12
250894	R_3k7AKoCwRJTTPBK	28	2	6.3	5.762	28	Male	Not white	29	82	2.5	2	7	3	7	8	12
250894	R_1DZrj0mXFNlzerG	28	2	0	5.762	28	Male	Not white	29	82	2.5	2	7	3	7	8	12
250894	R_1QtmXo279oXTu6f	28	2	4.9	5.762	28	Male	Not white	29	82	2.5	2	7	3	7	8	12
250894	R_2PwkqDN24Ee3xAa	56	3	8.4	5.762	28	Male	Not white	29	82	2.5	2	7	3	7	8	12
250894	R_tY9Y1QEpQMenClH	14	1	8.8	5.762	28	Male	Not white	29	82	2.5	2	7	3	7	8	12
250894	R_ePOc3sh5wvaa2iJ	28	2	6.9	5.762	28	Male	Not white	29	82	2.5	2	7	3	7	8	12
250894	R_3JC4uX3jyxVuoiZ	28	2	4.6	5.762	28	Male	Not white	29	82	2.5	2	7	3	7	8	12
250894	R_27JttzJouwhMv5P	28	2	1.2	5.762	28	Male	Not white	29	82	2.5	2	7	3	7	8	12
250894	R_e5kGNps24JhW5s5	14	1	8.1	5.762	28	Male	Not white	29	82	2.5	2	7	3	7	8	12
250894	R_1P7V9YwARvHwbFC	56	3	9.8	5.762	28	Male	Not white	29	82	2.5	2	7	3	7	8	12
250894	R_2Tt4FbnxiErpj5o	14	1	9.2	5.762	28	Male	Not white	29	82	2.5	2	7	3	7	8	12
250894	R_2wGKrNIafrW1exi	28	2	2.1	5.762	28	Male	Not white	29	82	2.5	2	7	3	7	8	12
250894	R_OKaiNq0VmcdYtUd	28	2	7.4	5.762	28	Male	Not white	29	82	2.5	2	7	3	7	8	12
250894	R_pgXW2ib04rk04U1	56	3	9.8	5.762	28	Male	Not white	29	82	2.5	2	7	3	7	8	12
250894	R_2q1OevqncmA72jV	56	3	7.3	5.762	28	Male	Not white	29	82	2.5	2	7	3	7	8	12
250894	R_1QtmXo279oXTu6f	56	3	9.2	5.762	28	Male	Not white	29	82	2.5	2	7	3	7	8	12
250894	R_tY9Y1QEpQMenClH	28	2	3.7	5.762	28	Male	Not white	29	82	2.5	2	7	3	7	8	12
250894	R_RgGuXf1AQQMmHoR	56	3	5.9	5.762	28	Male	Not white	29	82	2.5	2	7	3	7	8	12
250894	R_6R7uDJfvhb6P2SZ	28	2	6.2	5.762	28	Male	Not white	29	82	2.5	2	7	3	7	8	12
250894	R_1jcDnXGfNkNaqDb	56	3	5.9	5.762	28	Male	Not white	29	82	2.5	2	7	3	7	8	12
250894	R_3JC4uX3jyxVuoiZ	14	1	8.2	5.762	28	Male	Not white	29	82	2.5	2	7	3	7	8	12
250894	R_2Tt4FbnxiErpj5o	56	3	9.8	5.762	28	Male	Not white	29	82	2.5	2	7	3	7	8	12
250894	R_PINksxbIgYUqd0t	28	2	4.4	5.762	28	Male	Not white	29	82	2.5	2	7	3	7	8	12
250894	R_1P7V9YwARvHwbFC	28	2	9.6	5.762	28	Male	Not white	29	82	2.5	2	7	3	7	8	12
250894	R_1I4p00HhjngCBwT	14	1	5.1	5.762	28	Male	Not white	29	82	2.5	2	7	3	7	8	12
250894	R_1DZrj0mXFNlzerG	56	3	5.6	5.762	28	Male	Not white	29	82	2.5	2	7	3	7	8	12
250894	R_2Tt4FbnxiErpj5o	28	2	8.2	5.762	28	Male	Not white	29	82	2.5	2	7	3	7	8	12
250894	R_1F99W1Qnk3uLGTg	56	3	8.8	5.762	28	Male	Not white	29	82	2.5	2	7	3	7	8	12
250894	R_OKaiNq0VmcdYtUd	56	3	8.6	5.762	28	Male	Not white	29	82	2.5	2	7	3	7	8	12
250894	R_1jcDnXGfNkNaqDb	28	2	0.8	5.762	28	Male	Not white	29	82	2.5	2	7	3	7	8	12
250894	R_3Ena5XdKlAMmmtR	28	2	3.6	5.762	28	Male	Not white	29	82	2.5	2	7	3	7	8	12
250894	R_6R7uDJfvhb6P2SZ	56	3	9.1	5.762	28	Male	Not white	29	82	2.5	2	7	3	7	8	12
250894	R_ePOc3sh5wvaa2iJ	56	3	9.5	5.762	28	Male	Not white	29	82	2.5	2	7	3	7	8	12
250894	R_2wGKrNIafrW1exi	56	3	4.2	5.762	28	Male	Not white	29	82	2.5	2	7	3	7	8	12
250894	R_1I4p00HhjngCBwT	28	2	1.4	5.762	28	Male	Not white	29	82	2.5	2	7	3	7	8	12
250894	R_e5kGNps24JhW5s5	28	2	5	5.762	28	Male	Not white	29	82	2.5	2	7	3	7	8	12
250894	R_PINksxbIgYUqd0t	14	1	8.8	5.762	28	Male	Not white	29	82	2.5	2	7	3	7	8	12
250894	R_2e2Lr3jZB2CVAh6	56	3	8.7	5.762	28	Male	Not white	29	82	2.5	2	7	3	7	8	12
250894	R_3JC4uX3jyxVuoiZ	56	3	7.4	5.762	28	Male	Not white	29	82	2.5	2	7	3	7	8	12
250894	R_1F99W1Qnk3uLGTg	28	2	2.1	5.762	28	Male	Not white	29	82	2.5	2	7	3	7	8	12
250894	R_3Ena5XdKlAMmmtR	56	3	5.8	5.762	28	Male	Not white	29	82	2.5	2	7	3	7	8	12
250894	R_1l3kgHFs0O8geyA	28	2	4	5.762	28	Male	Not white	29	82	2.5	2	7	3	7	8	12
250894	R_27JttzJouwhMv5P	56	3	6.5	5.762	28	Male	Not white	29	82	2.5	2	7	3	7	8	12
250894	R_1I4p00HhjngCBwT	56	3	5.7	5.762	28	Male	Not white	29	82	2.5	2	7	3	7	8	12
250894	R_e5kGNps24JhW5s5	56	3	7.4	5.762	28	Male	Not white	29	82	2.5	2	7	3	7	8	12
250894	R_RPiO4ewTjfuNciZ	28	2	3.8	5.762	28	Male	Not white	29	82	2.5	2	7	3	7	8	12
250894	R_PINksxbIgYUqd0t	56	3	7.5	5.762	28	Male	Not white	29	82	2.5	2	7	3	7	8	12
250894	R_RPiO4ewTjfuNciZ	56	3	7.3	5.762	28	Male	Not white	29	82	2.5	2	7	3	7	8	12
250894	R_1l3kgHFs0O8geyA	56	3	6.8	5.762	28	Male	Not white	29	82	2.5	2	7	3	7	8	12
250894	R_tY9Y1QEpQMenClH	56	3	7.5	5.762	28	Male	Not white	29	82	2.5	2	7	3	7	8	12
251029	R_1QtmXo279oXTu6f	14	1	2.3	5.679	25	Female	White	17	79	7	3	5.5	5	6.5	0	9
251029	R_pgXW2ib04rk04U1	14	1	9	5.679	25	Female	White	17	79	7	3	5.5	5	6.5	0	9
251029	R_3k7AKoCwRJTTPBK	14	1	8.1	5.679	25	Female	White	17	79	7	3	5.5	5	6.5	0	9
251029	R_2wGKrNIafrW1exi	14	1	3	5.679	25	Female	White	17	79	7	3	5.5	5	6.5	0	9
251029	R_RPiO4ewTjfuNciZ	14	1	7.5	5.679	25	Female	White	17	79	7	3	5.5	5	6.5	0	9
251029	R_2q1OevqncmA72jV	14	1	6.8	5.679	25	Female	White	17	79	7	3	5.5	5	6.5	0	9
251029	R_OKaiNq0VmcdYtUd	14	1	5.1	5.679	25	Female	White	17	79	7	3	5.5	5	6.5	0	9
251029	R_3k7AKoCwRJTTPBK	56	3	7.5	5.679	25	Female	White	17	79	7	3	5.5	5	6.5	0	9
251029	R_2PwkqDN24Ee3xAa	14	1	6.7	5.679	25	Female	White	17	79	7	3	5.5	5	6.5	0	9
251029	R_1QtmXo279oXTu6f	28	2	2.8	5.679	25	Female	White	17	79	7	3	5.5	5	6.5	0	9
251029	R_6R7uDJfvhb6P2SZ	14	1	5.8	5.679	25	Female	White	17	79	7	3	5.5	5	6.5	0	9
251029	R_1jcDnXGfNkNaqDb	14	1	3.4	5.679	25	Female	White	17	79	7	3	5.5	5	6.5	0	9
251029	R_ePOc3sh5wvaa2iJ	14	1	8.7	5.679	25	Female	White	17	79	7	3	5.5	5	6.5	0	9
251029	R_1P7V9YwARvHwbFC	14	1	5.5	5.679	25	Female	White	17	79	7	3	5.5	5	6.5	0	9
251029	R_3Ena5XdKlAMmmtR	14	1	6	5.679	25	Female	White	17	79	7	3	5.5	5	6.5	0	9
251029	R_RgGuXf1AQQMmHoR	14	1	7.7	5.679	25	Female	White	17	79	7	3	5.5	5	6.5	0	9
251029	R_2Tt4FbnxiErpj5o	14	1	6.9	5.679	25	Female	White	17	79	7	3	5.5	5	6.5	0	9
251029	R_2e2Lr3jZB2CVAh6	14	1	7.7	5.679	25	Female	White	17	79	7	3	5.5	5	6.5	0	9
251029	R_2Tt4FbnxiErpj5o	56	3	8.7	5.679	25	Female	White	17	79	7	3	5.5	5	6.5	0	9
251029	R_2Tt4FbnxiErpj5o	28	2	9.3	5.679	25	Female	White	17	79	7	3	5.5	5	6.5	0	9
251029	R_pgXW2ib04rk04U1	28	2	9	5.679	25	Female	White	17	79	7	3	5.5	5	6.5	0	9
251029	R_1DZrj0mXFNlzerG	14	1	0.3	5.679	25	Female	White	17	79	7	3	5.5	5	6.5	0	9
251029	R_tY9Y1QEpQMenClH	28	2	6.1	5.679	25	Female	White	17	79	7	3	5.5	5	6.5	0	9
251029	R_2PwkqDN24Ee3xAa	28	2	7	5.679	25	Female	White	17	79	7	3	5.5	5	6.5	0	9
251029	R_6R7uDJfvhb6P2SZ	28	2	3	5.679	25	Female	White	17	79	7	3	5.5	5	6.5	0	9
251029	R_1l3kgHFs0O8geyA	14	1	5.1	5.679	25	Female	White	17	79	7	3	5.5	5	6.5	0	9
251029	R_27JttzJouwhMv5P	14	1	4.6	5.679	25	Female	White	17	79	7	3	5.5	5	6.5	0	9
251029	R_27JttzJouwhMv5P	28	2	4.7	5.679	25	Female	White	17	79	7	3	5.5	5	6.5	0	9
251029	R_e5kGNps24JhW5s5	14	1	5.5	5.679	25	Female	White	17	79	7	3	5.5	5	6.5	0	9
251029	R_PINksxbIgYUqd0t	14	1	4	5.679	25	Female	White	17	79	7	3	5.5	5	6.5	0	9
251029	R_2wGKrNIafrW1exi	28	2	6.4	5.679	25	Female	White	17	79	7	3	5.5	5	6.5	0	9
251029	R_1F99W1Qnk3uLGTg	14	1	4.1	5.679	25	Female	White	17	79	7	3	5.5	5	6.5	0	9
251029	R_2q1OevqncmA72jV	28	2	4	5.679	25	Female	White	17	79	7	3	5.5	5	6.5	0	9
251029	R_3k7AKoCwRJTTPBK	28	2	7.7	5.679	25	Female	White	17	79	7	3	5.5	5	6.5	0	9
251029	R_1DZrj0mXFNlzerG	28	2	0.7	5.679	25	Female	White	17	79	7	3	5.5	5	6.5	0	9
251029	R_1QtmXo279oXTu6f	56	3	8.1	5.679	25	Female	White	17	79	7	3	5.5	5	6.5	0	9
251029	R_tY9Y1QEpQMenClH	14	1	4.7	5.679	25	Female	White	17	79	7	3	5.5	5	6.5	0	9
251029	R_6R7uDJfvhb6P2SZ	56	3	5	5.679	25	Female	White	17	79	7	3	5.5	5	6.5	0	9
251029	R_ePOc3sh5wvaa2iJ	28	2	7.4	5.679	25	Female	White	17	79	7	3	5.5	5	6.5	0	9
251029	R_3JC4uX3jyxVuoiZ	28	2	7.8	5.679	25	Female	White	17	79	7	3	5.5	5	6.5	0	9
251029	R_3JC4uX3jyxVuoiZ	14	1	3.9	5.679	25	Female	White	17	79	7	3	5.5	5	6.5	0	9
251029	R_RgGuXf1AQQMmHoR	28	2	5.2	5.679	25	Female	White	17	79	7	3	5.5	5	6.5	0	9
251029	R_1P7V9YwARvHwbFC	56	3	9.6	5.679	25	Female	White	17	79	7	3	5.5	5	6.5	0	9
251029	R_1I4p00HhjngCBwT	14	1	1.2	5.679	25	Female	White	17	79	7	3	5.5	5	6.5	0	9
251029	R_RPiO4ewTjfuNciZ	28	2	3.7	5.679	25	Female	White	17	79	7	3	5.5	5	6.5	0	9
251029	R_OKaiNq0VmcdYtUd	28	2	6.9	5.679	25	Female	White	17	79	7	3	5.5	5	6.5	0	9
251029	R_pgXW2ib04rk04U1	56	3	9	5.679	25	Female	White	17	79	7	3	5.5	5	6.5	0	9
251029	R_2q1OevqncmA72jV	56	3	6.3	5.679	25	Female	White	17	79	7	3	5.5	5	6.5	0	9
251029	R_OKaiNq0VmcdYtUd	56	3	6.9	5.679	25	Female	White	17	79	7	3	5.5	5	6.5	0	9
251029	R_2PwkqDN24Ee3xAa	56	3	7.1	5.679	25	Female	White	17	79	7	3	5.5	5	6.5	0	9
251029	R_e5kGNps24JhW5s5	28	2	5.8	5.679	25	Female	White	17	79	7	3	5.5	5	6.5	0	9
251029	R_1l3kgHFs0O8geyA	28	2	5.2	5.679	25	Female	White	17	79	7	3	5.5	5	6.5	0	9
251029	R_1jcDnXGfNkNaqDb	56	3	7.6	5.679	25	Female	White	17	79	7	3	5.5	5	6.5	0	9
251029	R_1jcDnXGfNkNaqDb	28	2	3.5	5.679	25	Female	White	17	79	7	3	5.5	5	6.5	0	9
251029	R_1I4p00HhjngCBwT	28	2	3	5.679	25	Female	White	17	79	7	3	5.5	5	6.5	0	9
251029	R_PINksxbIgYUqd0t	28	2	6.4	5.679	25	Female	White	17	79	7	3	5.5	5	6.5	0	9
251029	R_1P7V9YwARvHwbFC	28	2	9.1	5.679	25	Female	White	17	79	7	3	5.5	5	6.5	0	9
251029	R_1I4p00HhjngCBwT	56	3	3	5.679	25	Female	White	17	79	7	3	5.5	5	6.5	0	9
251029	R_1DZrj0mXFNlzerG	56	3	1.5	5.679	25	Female	White	17	79	7	3	5.5	5	6.5	0	9
251029	R_2e2Lr3jZB2CVAh6	28	2	6.3	5.679	25	Female	White	17	79	7	3	5.5	5	6.5	0	9
251029	R_1F99W1Qnk3uLGTg	28	2	2.8	5.679	25	Female	White	17	79	7	3	5.5	5	6.5	0	9
251029	R_2e2Lr3jZB2CVAh6	56	3	8.4	5.679	25	Female	White	17	79	7	3	5.5	5	6.5	0	9
251029	R_3JC4uX3jyxVuoiZ	56	3	7.6	5.679	25	Female	White	17	79	7	3	5.5	5	6.5	0	9
251029	R_3Ena5XdKlAMmmtR	28	2	5.2	5.679	25	Female	White	17	79	7	3	5.5	5	6.5	0	9
251029	R_RgGuXf1AQQMmHoR	56	3	6.7	5.679	25	Female	White	17	79	7	3	5.5	5	6.5	0	9
251029	R_ePOc3sh5wvaa2iJ	56	3	7.9	5.679	25	Female	White	17	79	7	3	5.5	5	6.5	0	9
251029	R_PINksxbIgYUqd0t	56	3	5	5.679	25	Female	White	17	79	7	3	5.5	5	6.5	0	9
251029	R_RPiO4ewTjfuNciZ	56	3	6.4	5.679	25	Female	White	17	79	7	3	5.5	5	6.5	0	9
251029	R_1F99W1Qnk3uLGTg	56	3	6.1	5.679	25	Female	White	17	79	7	3	5.5	5	6.5	0	9
251029	R_2wGKrNIafrW1exi	56	3	4	5.679	25	Female	White	17	79	7	3	5.5	5	6.5	0	9
251029	R_tY9Y1QEpQMenClH	56	3	7.3	5.679	25	Female	White	17	79	7	3	5.5	5	6.5	0	9
251029	R_1l3kgHFs0O8geyA	56	3	2.1	5.679	25	Female	White	17	79	7	3	5.5	5	6.5	0	9
251029	R_27JttzJouwhMv5P	56	3	5.8	5.679	25	Female	White	17	79	7	3	5.5	5	6.5	0	9
251029	R_3Ena5XdKlAMmmtR	56	3	5.8	5.679	25	Female	White	17	79	7	3	5.5	5	6.5	0	9
251029	R_e5kGNps24JhW5s5	56	3	7.5	5.679	25	Female	White	17	79	7	3	5.5	5	6.5	0	9
38401	R_2q1OevqncmA72jV	14	1	7.3	4.429	36	Male	Not white	21	61	2.5	3	6.5	3	5	2	6
38401	R_2q1OevqncmA72jV	28	2	5.4	4.429	36	Male	Not white	21	61	2.5	3	6.5	3	5	2	6
38401	R_pgXW2ib04rk04U1	14	1	9.5	4.429	36	Male	Not white	21	61	2.5	3	6.5	3	5	2	6
38401	R_1P7V9YwARvHwbFC	14	1	8.9	4.429	36	Male	Not white	21	61	2.5	3	6.5	3	5	2	6
38401	R_2PwkqDN24Ee3xAa	14	1	9.4	4.429	36	Male	Not white	21	61	2.5	3	6.5	3	5	2	6
38401	R_2e2Lr3jZB2CVAh6	28	2	4.2	4.429	36	Male	Not white	21	61	2.5	3	6.5	3	5	2	6
38401	R_2e2Lr3jZB2CVAh6	14	1	8	4.429	36	Male	Not white	21	61	2.5	3	6.5	3	5	2	6
38401	R_27JttzJouwhMv5P	14	1	4.2	4.429	36	Male	Not white	21	61	2.5	3	6.5	3	5	2	6
38401	R_3Ena5XdKlAMmmtR	14	1	5.5	4.429	36	Male	Not white	21	61	2.5	3	6.5	3	5	2	6
38401	R_2wGKrNIafrW1exi	14	1	5	4.429	36	Male	Not white	21	61	2.5	3	6.5	3	5	2	6
38401	R_1QtmXo279oXTu6f	14	1	5	4.429	36	Male	Not white	21	61	2.5	3	6.5	3	5	2	6
38401	R_2Tt4FbnxiErpj5o	14	1	8	4.429	36	Male	Not white	21	61	2.5	3	6.5	3	5	2	6
38401	R_1F99W1Qnk3uLGTg	14	1	5.1	4.429	36	Male	Not white	21	61	2.5	3	6.5	3	5	2	6
38401	R_3k7AKoCwRJTTPBK	28	2	7.7	4.429	36	Male	Not white	21	61	2.5	3	6.5	3	5	2	6
38401	R_RgGuXf1AQQMmHoR	14	1	7.8	4.429	36	Male	Not white	21	61	2.5	3	6.5	3	5	2	6
38401	R_3k7AKoCwRJTTPBK	14	1	8.4	4.429	36	Male	Not white	21	61	2.5	3	6.5	3	5	2	6
38401	R_1DZrj0mXFNlzerG	14	1	2.3	4.429	36	Male	Not white	21	61	2.5	3	6.5	3	5	2	6
38401	R_OKaiNq0VmcdYtUd	28	2	5.5	4.429	36	Male	Not white	21	61	2.5	3	6.5	3	5	2	6
38401	R_OKaiNq0VmcdYtUd	14	1	8.4	4.429	36	Male	Not white	21	61	2.5	3	6.5	3	5	2	6
38401	R_1jcDnXGfNkNaqDb	14	1	7.3	4.429	36	Male	Not white	21	61	2.5	3	6.5	3	5	2	6
38401	R_ePOc3sh5wvaa2iJ	14	1	8.7	4.429	36	Male	Not white	21	61	2.5	3	6.5	3	5	2	6
38401	R_3JC4uX3jyxVuoiZ	14	1	6.7	4.429	36	Male	Not white	21	61	2.5	3	6.5	3	5	2	6
38401	R_6R7uDJfvhb6P2SZ	14	1	6.2	4.429	36	Male	Not white	21	61	2.5	3	6.5	3	5	2	6
38401	R_e5kGNps24JhW5s5	14	1	5	4.429	36	Male	Not white	21	61	2.5	3	6.5	3	5	2	6
38401	R_1P7V9YwARvHwbFC	28	2	6.6	4.429	36	Male	Not white	21	61	2.5	3	6.5	3	5	2	6
38401	R_2wGKrNIafrW1exi	28	2	5.3	4.429	36	Male	Not white	21	61	2.5	3	6.5	3	5	2	6
38401	R_RPiO4ewTjfuNciZ	14	1	8.6	4.429	36	Male	Not white	21	61	2.5	3	6.5	3	5	2	6
38401	R_2Tt4FbnxiErpj5o	28	2	8.9	4.429	36	Male	Not white	21	61	2.5	3	6.5	3	5	2	6
38401	R_pgXW2ib04rk04U1	28	2	9	4.429	36	Male	Not white	21	61	2.5	3	6.5	3	5	2	6
38401	R_3k7AKoCwRJTTPBK	56	3	9.7	4.429	36	Male	Not white	21	61	2.5	3	6.5	3	5	2	6
38401	R_1QtmXo279oXTu6f	28	2	8.9	4.429	36	Male	Not white	21	61	2.5	3	6.5	3	5	2	6
38401	R_2PwkqDN24Ee3xAa	28	2	8	4.429	36	Male	Not white	21	61	2.5	3	6.5	3	5	2	6
38401	R_ePOc3sh5wvaa2iJ	28	2	9	4.429	36	Male	Not white	21	61	2.5	3	6.5	3	5	2	6
38401	R_1l3kgHFs0O8geyA	14	1	4.9	4.429	36	Male	Not white	21	61	2.5	3	6.5	3	5	2	6
38401	R_1jcDnXGfNkNaqDb	28	2	0.7	4.429	36	Male	Not white	21	61	2.5	3	6.5	3	5	2	6
38401	R_RgGuXf1AQQMmHoR	28	2	6.8	4.429	36	Male	Not white	21	61	2.5	3	6.5	3	5	2	6
38401	R_RgGuXf1AQQMmHoR	56	3	8.7	4.429	36	Male	Not white	21	61	2.5	3	6.5	3	5	2	6
38401	R_PINksxbIgYUqd0t	14	1	4.3	4.429	36	Male	Not white	21	61	2.5	3	6.5	3	5	2	6
38401	R_2wGKrNIafrW1exi	56	3	9.1	4.429	36	Male	Not white	21	61	2.5	3	6.5	3	5	2	6
38401	R_1I4p00HhjngCBwT	28	2	4.1	4.429	36	Male	Not white	21	61	2.5	3	6.5	3	5	2	6
38401	R_1F99W1Qnk3uLGTg	28	2	5.6	4.429	36	Male	Not white	21	61	2.5	3	6.5	3	5	2	6
38401	R_2q1OevqncmA72jV	56	3	9.4	4.429	36	Male	Not white	21	61	2.5	3	6.5	3	5	2	6
38401	R_1DZrj0mXFNlzerG	28	2	0.6	4.429	36	Male	Not white	21	61	2.5	3	6.5	3	5	2	6
38401	R_1QtmXo279oXTu6f	56	3	9	4.429	36	Male	Not white	21	61	2.5	3	6.5	3	5	2	6
38401	R_2PwkqDN24Ee3xAa	56	3	9	4.429	36	Male	Not white	21	61	2.5	3	6.5	3	5	2	6
38401	R_6R7uDJfvhb6P2SZ	28	2	7.5	4.429	36	Male	Not white	21	61	2.5	3	6.5	3	5	2	6
38401	R_ePOc3sh5wvaa2iJ	56	3	9.9	4.429	36	Male	Not white	21	61	2.5	3	6.5	3	5	2	6
38401	R_3JC4uX3jyxVuoiZ	28	2	8.2	4.429	36	Male	Not white	21	61	2.5	3	6.5	3	5	2	6
38401	R_27JttzJouwhMv5P	28	2	4.6	4.429	36	Male	Not white	21	61	2.5	3	6.5	3	5	2	6
38401	R_e5kGNps24JhW5s5	28	2	5	4.429	36	Male	Not white	21	61	2.5	3	6.5	3	5	2	6
38401	R_1P7V9YwARvHwbFC	56	3	10	4.429	36	Male	Not white	21	61	2.5	3	6.5	3	5	2	6
38401	R_e5kGNps24JhW5s5	56	3	7.9	4.429	36	Male	Not white	21	61	2.5	3	6.5	3	5	2	6
38401	R_RPiO4ewTjfuNciZ	28	2	7	4.429	36	Male	Not white	21	61	2.5	3	6.5	3	5	2	6
38401	R_2Tt4FbnxiErpj5o	56	3	9.9	4.429	36	Male	Not white	21	61	2.5	3	6.5	3	5	2	6
38401	R_pgXW2ib04rk04U1	56	3	9.8	4.429	36	Male	Not white	21	61	2.5	3	6.5	3	5	2	6
38401	R_2e2Lr3jZB2CVAh6	56	3	8.6	4.429	36	Male	Not white	21	61	2.5	3	6.5	3	5	2	6
38401	R_OKaiNq0VmcdYtUd	56	3	8.7	4.429	36	Male	Not white	21	61	2.5	3	6.5	3	5	2	6
38401	R_tY9Y1QEpQMenClH	28	2	6	4.429	36	Male	Not white	21	61	2.5	3	6.5	3	5	2	6
38401	R_tY9Y1QEpQMenClH	14	1	5.8	4.429	36	Male	Not white	21	61	2.5	3	6.5	3	5	2	6
38401	R_1l3kgHFs0O8geyA	28	2	8.2	4.429	36	Male	Not white	21	61	2.5	3	6.5	3	5	2	6
38401	R_1jcDnXGfNkNaqDb	56	3	9.4	4.429	36	Male	Not white	21	61	2.5	3	6.5	3	5	2	6
38401	R_3Ena5XdKlAMmmtR	28	2	4.7	4.429	36	Male	Not white	21	61	2.5	3	6.5	3	5	2	6
38401	R_3Ena5XdKlAMmmtR	56	3	6.9	4.429	36	Male	Not white	21	61	2.5	3	6.5	3	5	2	6
38401	R_PINksxbIgYUqd0t	28	2	5.1	4.429	36	Male	Not white	21	61	2.5	3	6.5	3	5	2	6
38401	R_6R7uDJfvhb6P2SZ	56	3	8.5	4.429	36	Male	Not white	21	61	2.5	3	6.5	3	5	2	6
38401	R_1I4p00HhjngCBwT	14	1	2.7	4.429	36	Male	Not white	21	61	2.5	3	6.5	3	5	2	6
38401	R_1I4p00HhjngCBwT	56	3	7.2	4.429	36	Male	Not white	21	61	2.5	3	6.5	3	5	2	6
38401	R_1F99W1Qnk3uLGTg	56	3	9.6	4.429	36	Male	Not white	21	61	2.5	3	6.5	3	5	2	6
38401	R_1l3kgHFs0O8geyA	56	3	8.4	4.429	36	Male	Not white	21	61	2.5	3	6.5	3	5	2	6
38401	R_tY9Y1QEpQMenClH	56	3	8.7	4.429	36	Male	Not white	21	61	2.5	3	6.5	3	5	2	6
38401	R_1DZrj0mXFNlzerG	56	3	9	4.429	36	Male	Not white	21	61	2.5	3	6.5	3	5	2	6
38401	R_RPiO4ewTjfuNciZ	56	3	9.6	4.429	36	Male	Not white	21	61	2.5	3	6.5	3	5	2	6
38401	R_27JttzJouwhMv5P	56	3	8.7	4.429	36	Male	Not white	21	61	2.5	3	6.5	3	5	2	6
38401	R_3JC4uX3jyxVuoiZ	56	3	9.6	4.429	36	Male	Not white	21	61	2.5	3	6.5	3	5	2	6
38401	R_PINksxbIgYUqd0t	56	3	8.3	4.429	36	Male	Not white	21	61	2.5	3	6.5	3	5	2	6
4pgDVrelbG	R_2q1OevqncmA72jV	14	3	5.4	7.476	31	Female	Not white	20	73	7	3	4.5	2	7	3	9
4pgDVrelbG	R_6R7uDJfvhb6P2SZ	28	2	6.2	7.476	31	Female	Not white	20	73	7	3	4.5	2	7	3	9
4pgDVrelbG	R_3k7AKoCwRJTTPBK	14	3	6.7	7.476	31	Female	Not white	20	73	7	3	4.5	2	7	3	9
4pgDVrelbG	R_3Ena5XdKlAMmmtR	14	3	1.9	7.476	31	Female	Not white	20	73	7	3	4.5	2	7	3	9
4pgDVrelbG	R_2Tt4FbnxiErpj5o	14	3	7.5	7.476	31	Female	Not white	20	73	7	3	4.5	2	7	3	9
4pgDVrelbG	R_27JttzJouwhMv5P	56	1	9.5	7.476	31	Female	Not white	20	73	7	3	4.5	2	7	3	9
4pgDVrelbG	R_6R7uDJfvhb6P2SZ	14	3	4.3	7.476	31	Female	Not white	20	73	7	3	4.5	2	7	3	9
4pgDVrelbG	R_1F99W1Qnk3uLGTg	14	3	1.3	7.476	31	Female	Not white	20	73	7	3	4.5	2	7	3	9
4pgDVrelbG	R_e5kGNps24JhW5s5	14	3	3.6	7.476	31	Female	Not white	20	73	7	3	4.5	2	7	3	9
4pgDVrelbG	R_1I4p00HhjngCBwT	14	3	2.1	7.476	31	Female	Not white	20	73	7	3	4.5	2	7	3	9
4pgDVrelbG	R_2e2Lr3jZB2CVAh6	14	3	5.7	7.476	31	Female	Not white	20	73	7	3	4.5	2	7	3	9
4pgDVrelbG	R_1jcDnXGfNkNaqDb	14	3	0.6	7.476	31	Female	Not white	20	73	7	3	4.5	2	7	3	9
4pgDVrelbG	R_1DZrj0mXFNlzerG	14	3	0.8	7.476	31	Female	Not white	20	73	7	3	4.5	2	7	3	9
4pgDVrelbG	R_27JttzJouwhMv5P	14	3	3.7	7.476	31	Female	Not white	20	73	7	3	4.5	2	7	3	9
4pgDVrelbG	R_ePOc3sh5wvaa2iJ	14	3	5.4	7.476	31	Female	Not white	20	73	7	3	4.5	2	7	3	9
4pgDVrelbG	R_1P7V9YwARvHwbFC	14	3	6.1	7.476	31	Female	Not white	20	73	7	3	4.5	2	7	3	9
4pgDVrelbG	R_PINksxbIgYUqd0t	14	3	5.7	7.476	31	Female	Not white	20	73	7	3	4.5	2	7	3	9
4pgDVrelbG	R_3Ena5XdKlAMmmtR	28	2	4	7.476	31	Female	Not white	20	73	7	3	4.5	2	7	3	9
4pgDVrelbG	R_e5kGNps24JhW5s5	28	2	7.3	7.476	31	Female	Not white	20	73	7	3	4.5	2	7	3	9
4pgDVrelbG	R_2Tt4FbnxiErpj5o	28	2	7.3	7.476	31	Female	Not white	20	73	7	3	4.5	2	7	3	9
4pgDVrelbG	R_2q1OevqncmA72jV	28	2	8.5	7.476	31	Female	Not white	20	73	7	3	4.5	2	7	3	9
4pgDVrelbG	R_3k7AKoCwRJTTPBK	56	1	10	7.476	31	Female	Not white	20	73	7	3	4.5	2	7	3	9
4pgDVrelbG	R_3k7AKoCwRJTTPBK	28	2	8.4	7.476	31	Female	Not white	20	73	7	3	4.5	2	7	3	9
4pgDVrelbG	R_pgXW2ib04rk04U1	14	3	8	7.476	31	Female	Not white	20	73	7	3	4.5	2	7	3	9
4pgDVrelbG	R_2PwkqDN24Ee3xAa	14	3	4.9	7.476	31	Female	Not white	20	73	7	3	4.5	2	7	3	9
4pgDVrelbG	R_1l3kgHFs0O8geyA	14	3	4.1	7.476	31	Female	Not white	20	73	7	3	4.5	2	7	3	9
4pgDVrelbG	R_1jcDnXGfNkNaqDb	28	2	2.2	7.476	31	Female	Not white	20	73	7	3	4.5	2	7	3	9
4pgDVrelbG	R_27JttzJouwhMv5P	28	2	4.5	7.476	31	Female	Not white	20	73	7	3	4.5	2	7	3	9
4pgDVrelbG	R_ePOc3sh5wvaa2iJ	28	2	8.5	7.476	31	Female	Not white	20	73	7	3	4.5	2	7	3	9
4pgDVrelbG	R_RgGuXf1AQQMmHoR	14	3	5.4	7.476	31	Female	Not white	20	73	7	3	4.5	2	7	3	9
4pgDVrelbG	R_2wGKrNIafrW1exi	14	3	3.3	7.476	31	Female	Not white	20	73	7	3	4.5	2	7	3	9
4pgDVrelbG	R_1I4p00HhjngCBwT	28	2	5	7.476	31	Female	Not white	20	73	7	3	4.5	2	7	3	9
4pgDVrelbG	R_2e2Lr3jZB2CVAh6	28	2	8.8	7.476	31	Female	Not white	20	73	7	3	4.5	2	7	3	9
4pgDVrelbG	R_RPiO4ewTjfuNciZ	14	3	6.8	7.476	31	Female	Not white	20	73	7	3	4.5	2	7	3	9
4pgDVrelbG	R_1F99W1Qnk3uLGTg	28	2	4	7.476	31	Female	Not white	20	73	7	3	4.5	2	7	3	9
4pgDVrelbG	R_OKaiNq0VmcdYtUd	14	3	5.7	7.476	31	Female	Not white	20	73	7	3	4.5	2	7	3	9
4pgDVrelbG	R_1QtmXo279oXTu6f	28	2	8.6	7.476	31	Female	Not white	20	73	7	3	4.5	2	7	3	9
4pgDVrelbG	R_1QtmXo279oXTu6f	14	3	0.1	7.476	31	Female	Not white	20	73	7	3	4.5	2	7	3	9
4pgDVrelbG	R_pgXW2ib04rk04U1	28	2	9.5	7.476	31	Female	Not white	20	73	7	3	4.5	2	7	3	9
4pgDVrelbG	R_3JC4uX3jyxVuoiZ	28	2	7.7	7.476	31	Female	Not white	20	73	7	3	4.5	2	7	3	9
4pgDVrelbG	R_3JC4uX3jyxVuoiZ	14	3	3.7	7.476	31	Female	Not white	20	73	7	3	4.5	2	7	3	9
4pgDVrelbG	R_6R7uDJfvhb6P2SZ	56	1	10	7.476	31	Female	Not white	20	73	7	3	4.5	2	7	3	9
4pgDVrelbG	R_PINksxbIgYUqd0t	28	2	4	7.476	31	Female	Not white	20	73	7	3	4.5	2	7	3	9
4pgDVrelbG	R_1P7V9YwARvHwbFC	28	2	8	7.476	31	Female	Not white	20	73	7	3	4.5	2	7	3	9
4pgDVrelbG	R_2wGKrNIafrW1exi	28	2	8.1	7.476	31	Female	Not white	20	73	7	3	4.5	2	7	3	9
4pgDVrelbG	R_2Tt4FbnxiErpj5o	56	1	8.4	7.476	31	Female	Not white	20	73	7	3	4.5	2	7	3	9
4pgDVrelbG	R_2q1OevqncmA72jV	56	1	10	7.476	31	Female	Not white	20	73	7	3	4.5	2	7	3	9
4pgDVrelbG	R_RPiO4ewTjfuNciZ	28	2	8.7	7.476	31	Female	Not white	20	73	7	3	4.5	2	7	3	9
4pgDVrelbG	R_1F99W1Qnk3uLGTg	56	1	10	7.476	31	Female	Not white	20	73	7	3	4.5	2	7	3	9
4pgDVrelbG	R_OKaiNq0VmcdYtUd	28	2	7.9	7.476	31	Female	Not white	20	73	7	3	4.5	2	7	3	9
4pgDVrelbG	R_OKaiNq0VmcdYtUd	56	1	9.6	7.476	31	Female	Not white	20	73	7	3	4.5	2	7	3	9
4pgDVrelbG	R_tY9Y1QEpQMenClH	14	3	5.1	7.476	31	Female	Not white	20	73	7	3	4.5	2	7	3	9
4pgDVrelbG	R_2PwkqDN24Ee3xAa	56	1	9.8	7.476	31	Female	Not white	20	73	7	3	4.5	2	7	3	9
4pgDVrelbG	R_2PwkqDN24Ee3xAa	28	2	8.5	7.476	31	Female	Not white	20	73	7	3	4.5	2	7	3	9
4pgDVrelbG	R_ePOc3sh5wvaa2iJ	56	1	9.4	7.476	31	Female	Not white	20	73	7	3	4.5	2	7	3	9
4pgDVrelbG	R_RgGuXf1AQQMmHoR	28	2	5	7.476	31	Female	Not white	20	73	7	3	4.5	2	7	3	9
4pgDVrelbG	R_2wGKrNIafrW1exi	56	1	9.9	7.476	31	Female	Not white	20	73	7	3	4.5	2	7	3	9
4pgDVrelbG	R_3Ena5XdKlAMmmtR	56	1	9.6	7.476	31	Female	Not white	20	73	7	3	4.5	2	7	3	9
4pgDVrelbG	R_e5kGNps24JhW5s5	56	1	9.7	7.476	31	Female	Not white	20	73	7	3	4.5	2	7	3	9
4pgDVrelbG	R_RPiO4ewTjfuNciZ	56	1	9.9	7.476	31	Female	Not white	20	73	7	3	4.5	2	7	3	9
4pgDVrelbG	R_2e2Lr3jZB2CVAh6	56	1	9.7	7.476	31	Female	Not white	20	73	7	3	4.5	2	7	3	9
4pgDVrelbG	R_tY9Y1QEpQMenClH	28	2	6.2	7.476	31	Female	Not white	20	73	7	3	4.5	2	7	3	9
4pgDVrelbG	R_1l3kgHFs0O8geyA	28	2	1.9	7.476	31	Female	Not white	20	73	7	3	4.5	2	7	3	9
4pgDVrelbG	R_1l3kgHFs0O8geyA	56	1	9.9	7.476	31	Female	Not white	20	73	7	3	4.5	2	7	3	9
4pgDVrelbG	R_pgXW2ib04rk04U1	56	1	9.9	7.476	31	Female	Not white	20	73	7	3	4.5	2	7	3	9
4pgDVrelbG	R_1P7V9YwARvHwbFC	56	1	9	7.476	31	Female	Not white	20	73	7	3	4.5	2	7	3	9
4pgDVrelbG	R_RgGuXf1AQQMmHoR	56	1	8.3	7.476	31	Female	Not white	20	73	7	3	4.5	2	7	3	9
4pgDVrelbG	R_tY9Y1QEpQMenClH	56	1	8.9	7.476	31	Female	Not white	20	73	7	3	4.5	2	7	3	9
4pgDVrelbG	R_1jcDnXGfNkNaqDb	56	1	8.2	7.476	31	Female	Not white	20	73	7	3	4.5	2	7	3	9
4pgDVrelbG	R_PINksxbIgYUqd0t	56	1	10	7.476	31	Female	Not white	20	73	7	3	4.5	2	7	3	9
4pgDVrelbG	R_1DZrj0mXFNlzerG	28	2	1.9	7.476	31	Female	Not white	20	73	7	3	4.5	2	7	3	9
4pgDVrelbG	R_1QtmXo279oXTu6f	56	1	9.9	7.476	31	Female	Not white	20	73	7	3	4.5	2	7	3	9
4pgDVrelbG	R_1I4p00HhjngCBwT	56	1	10	7.476	31	Female	Not white	20	73	7	3	4.5	2	7	3	9
4pgDVrelbG	R_3JC4uX3jyxVuoiZ	56	1	8.5	7.476	31	Female	Not white	20	73	7	3	4.5	2	7	3	9
4pgDVrelbG	R_1DZrj0mXFNlzerG	56	1	9.6	7.476	31	Female	Not white	20	73	7	3	4.5	2	7	3	9
7EbKpQKldL	R_1I4p00HhjngCBwT	14	3	3.4	7.238	43	Female	White	20	68	1.5	2	4.5	4	4	2	7
7EbKpQKldL	R_3k7AKoCwRJTTPBK	14	3	3.4	7.238	43	Female	White	20	68	1.5	2	4.5	4	4	2	7
7EbKpQKldL	R_e5kGNps24JhW5s5	14	3	4.8	7.238	43	Female	White	20	68	1.5	2	4.5	4	4	2	7
7EbKpQKldL	R_2q1OevqncmA72jV	14	3	4.5	7.238	43	Female	White	20	68	1.5	2	4.5	4	4	2	7
7EbKpQKldL	R_1P7V9YwARvHwbFC	14	3	8.6	7.238	43	Female	White	20	68	1.5	2	4.5	4	4	2	7
7EbKpQKldL	R_RPiO4ewTjfuNciZ	14	3	6.7	7.238	43	Female	White	20	68	1.5	2	4.5	4	4	2	7
7EbKpQKldL	R_1F99W1Qnk3uLGTg	14	3	7.8	7.238	43	Female	White	20	68	1.5	2	4.5	4	4	2	7
7EbKpQKldL	R_e5kGNps24JhW5s5	28	2	5.8	7.238	43	Female	White	20	68	1.5	2	4.5	4	4	2	7
7EbKpQKldL	R_2Tt4FbnxiErpj5o	14	3	8.1	7.238	43	Female	White	20	68	1.5	2	4.5	4	4	2	7
7EbKpQKldL	R_1jcDnXGfNkNaqDb	14	3	8.6	7.238	43	Female	White	20	68	1.5	2	4.5	4	4	2	7
7EbKpQKldL	R_6R7uDJfvhb6P2SZ	14	3	3.7	7.238	43	Female	White	20	68	1.5	2	4.5	4	4	2	7
7EbKpQKldL	R_3Ena5XdKlAMmmtR	14	3	4.7	7.238	43	Female	White	20	68	1.5	2	4.5	4	4	2	7
7EbKpQKldL	R_ePOc3sh5wvaa2iJ	14	3	7.7	7.238	43	Female	White	20	68	1.5	2	4.5	4	4	2	7
7EbKpQKldL	R_27JttzJouwhMv5P	56	1	5.8	7.238	43	Female	White	20	68	1.5	2	4.5	4	4	2	7
7EbKpQKldL	R_2e2Lr3jZB2CVAh6	14	3	8	7.238	43	Female	White	20	68	1.5	2	4.5	4	4	2	7
7EbKpQKldL	R_2q1OevqncmA72jV	28	2	5.4	7.238	43	Female	White	20	68	1.5	2	4.5	4	4	2	7
7EbKpQKldL	R_3Ena5XdKlAMmmtR	28	2	5.4	7.238	43	Female	White	20	68	1.5	2	4.5	4	4	2	7
7EbKpQKldL	R_2e2Lr3jZB2CVAh6	28	2	7.3	7.238	43	Female	White	20	68	1.5	2	4.5	4	4	2	7
7EbKpQKldL	R_2PwkqDN24Ee3xAa	14	3	7	7.238	43	Female	White	20	68	1.5	2	4.5	4	4	2	7
7EbKpQKldL	R_1l3kgHFs0O8geyA	14	3	4	7.238	43	Female	White	20	68	1.5	2	4.5	4	4	2	7
7EbKpQKldL	R_6R7uDJfvhb6P2SZ	28	2	3.7	7.238	43	Female	White	20	68	1.5	2	4.5	4	4	2	7
7EbKpQKldL	R_27JttzJouwhMv5P	14	3	5.4	7.238	43	Female	White	20	68	1.5	2	4.5	4	4	2	7
7EbKpQKldL	R_ePOc3sh5wvaa2iJ	28	2	8.3	7.238	43	Female	White	20	68	1.5	2	4.5	4	4	2	7
7EbKpQKldL	R_RgGuXf1AQQMmHoR	14	3	5.4	7.238	43	Female	White	20	68	1.5	2	4.5	4	4	2	7
7EbKpQKldL	R_PINksxbIgYUqd0t	14	3	4	7.238	43	Female	White	20	68	1.5	2	4.5	4	4	2	7
7EbKpQKldL	R_2wGKrNIafrW1exi	14	3	2.9	7.238	43	Female	White	20	68	1.5	2	4.5	4	4	2	7
7EbKpQKldL	R_2Tt4FbnxiErpj5o	56	1	9	7.238	43	Female	White	20	68	1.5	2	4.5	4	4	2	7
7EbKpQKldL	R_2Tt4FbnxiErpj5o	28	2	9.6	7.238	43	Female	White	20	68	1.5	2	4.5	4	4	2	7
7EbKpQKldL	R_RPiO4ewTjfuNciZ	28	2	8	7.238	43	Female	White	20	68	1.5	2	4.5	4	4	2	7
7EbKpQKldL	R_3k7AKoCwRJTTPBK	56	1	8	7.238	43	Female	White	20	68	1.5	2	4.5	4	4	2	7
7EbKpQKldL	R_3k7AKoCwRJTTPBK	28	2	7	7.238	43	Female	White	20	68	1.5	2	4.5	4	4	2	7
7EbKpQKldL	R_pgXW2ib04rk04U1	14	3	8	7.238	43	Female	White	20	68	1.5	2	4.5	4	4	2	7
7EbKpQKldL	R_pgXW2ib04rk04U1	28	2	8	7.238	43	Female	White	20	68	1.5	2	4.5	4	4	2	7
7EbKpQKldL	R_1DZrj0mXFNlzerG	14	3	1.8	7.238	43	Female	White	20	68	1.5	2	4.5	4	4	2	7
7EbKpQKldL	R_2PwkqDN24Ee3xAa	28	2	8.1	7.238	43	Female	White	20	68	1.5	2	4.5	4	4	2	7
7EbKpQKldL	R_27JttzJouwhMv5P	28	2	5.5	7.238	43	Female	White	20	68	1.5	2	4.5	4	4	2	7
7EbKpQKldL	R_RgGuXf1AQQMmHoR	28	2	6.3	7.238	43	Female	White	20	68	1.5	2	4.5	4	4	2	7
7EbKpQKldL	R_1P7V9YwARvHwbFC	56	1	9.6	7.238	43	Female	White	20	68	1.5	2	4.5	4	4	2	7
7EbKpQKldL	R_1P7V9YwARvHwbFC	28	2	9.7	7.238	43	Female	White	20	68	1.5	2	4.5	4	4	2	7
7EbKpQKldL	R_1I4p00HhjngCBwT	28	2	4.2	7.238	43	Female	White	20	68	1.5	2	4.5	4	4	2	7
7EbKpQKldL	R_1I4p00HhjngCBwT	56	1	4.8	7.238	43	Female	White	20	68	1.5	2	4.5	4	4	2	7
7EbKpQKldL	R_2q1OevqncmA72jV	56	1	8.5	7.238	43	Female	White	20	68	1.5	2	4.5	4	4	2	7
7EbKpQKldL	R_1F99W1Qnk3uLGTg	28	2	5.8	7.238	43	Female	White	20	68	1.5	2	4.5	4	4	2	7
7EbKpQKldL	R_OKaiNq0VmcdYtUd	14	3	3.9	7.238	43	Female	White	20	68	1.5	2	4.5	4	4	2	7
7EbKpQKldL	R_1QtmXo279oXTu6f	28	2	8.9	7.238	43	Female	White	20	68	1.5	2	4.5	4	4	2	7
7EbKpQKldL	R_1QtmXo279oXTu6f	14	3	0.1	7.238	43	Female	White	20	68	1.5	2	4.5	4	4	2	7
7EbKpQKldL	R_tY9Y1QEpQMenClH	28	2	8.2	7.238	43	Female	White	20	68	1.5	2	4.5	4	4	2	7
7EbKpQKldL	R_1jcDnXGfNkNaqDb	28	2	2.6	7.238	43	Female	White	20	68	1.5	2	4.5	4	4	2	7
7EbKpQKldL	R_3JC4uX3jyxVuoiZ	14	3	6.2	7.238	43	Female	White	20	68	1.5	2	4.5	4	4	2	7
7EbKpQKldL	R_6R7uDJfvhb6P2SZ	56	1	9	7.238	43	Female	White	20	68	1.5	2	4.5	4	4	2	7
7EbKpQKldL	R_PINksxbIgYUqd0t	28	2	5	7.238	43	Female	White	20	68	1.5	2	4.5	4	4	2	7
7EbKpQKldL	R_2wGKrNIafrW1exi	56	1	7	7.238	43	Female	White	20	68	1.5	2	4.5	4	4	2	7
7EbKpQKldL	R_2wGKrNIafrW1exi	28	2	5.2	7.238	43	Female	White	20	68	1.5	2	4.5	4	4	2	7
7EbKpQKldL	R_PINksxbIgYUqd0t	56	1	7	7.238	43	Female	White	20	68	1.5	2	4.5	4	4	2	7
7EbKpQKldL	R_RPiO4ewTjfuNciZ	56	1	7.4	7.238	43	Female	White	20	68	1.5	2	4.5	4	4	2	7
7EbKpQKldL	R_2e2Lr3jZB2CVAh6	56	1	7.4	7.238	43	Female	White	20	68	1.5	2	4.5	4	4	2	7
7EbKpQKldL	R_1F99W1Qnk3uLGTg	56	1	2.1	7.238	43	Female	White	20	68	1.5	2	4.5	4	4	2	7
7EbKpQKldL	R_OKaiNq0VmcdYtUd	28	2	8.1	7.238	43	Female	White	20	68	1.5	2	4.5	4	4	2	7
7EbKpQKldL	R_OKaiNq0VmcdYtUd	56	1	7.1	7.238	43	Female	White	20	68	1.5	2	4.5	4	4	2	7
7EbKpQKldL	R_1DZrj0mXFNlzerG	28	2	2.3	7.238	43	Female	White	20	68	1.5	2	4.5	4	4	2	7
7EbKpQKldL	R_2PwkqDN24Ee3xAa	56	1	8.6	7.238	43	Female	White	20	68	1.5	2	4.5	4	4	2	7
7EbKpQKldL	R_1l3kgHFs0O8geyA	28	2	6	7.238	43	Female	White	20	68	1.5	2	4.5	4	4	2	7
7EbKpQKldL	R_ePOc3sh5wvaa2iJ	56	1	9.5	7.238	43	Female	White	20	68	1.5	2	4.5	4	4	2	7
7EbKpQKldL	R_3JC4uX3jyxVuoiZ	56	1	7	7.238	43	Female	White	20	68	1.5	2	4.5	4	4	2	7
7EbKpQKldL	R_RgGuXf1AQQMmHoR	56	1	7.9	7.238	43	Female	White	20	68	1.5	2	4.5	4	4	2	7
7EbKpQKldL	R_3Ena5XdKlAMmmtR	56	1	6	7.238	43	Female	White	20	68	1.5	2	4.5	4	4	2	7
7EbKpQKldL	R_e5kGNps24JhW5s5	56	1	9.3	7.238	43	Female	White	20	68	1.5	2	4.5	4	4	2	7
7EbKpQKldL	R_1l3kgHFs0O8geyA	56	1	6.1	7.238	43	Female	White	20	68	1.5	2	4.5	4	4	2	7
7EbKpQKldL	R_tY9Y1QEpQMenClH	14	3	7.9	7.238	43	Female	White	20	68	1.5	2	4.5	4	4	2	7
7EbKpQKldL	R_tY9Y1QEpQMenClH	56	1	7.9	7.238	43	Female	White	20	68	1.5	2	4.5	4	4	2	7
7EbKpQKldL	R_3JC4uX3jyxVuoiZ	28	2	7.5	7.238	43	Female	White	20	68	1.5	2	4.5	4	4	2	7
7EbKpQKldL	R_1QtmXo279oXTu6f	56	1	9.2	7.238	43	Female	White	20	68	1.5	2	4.5	4	4	2	7
7EbKpQKldL	R_1jcDnXGfNkNaqDb	56	1	7.2	7.238	43	Female	White	20	68	1.5	2	4.5	4	4	2	7
7EbKpQKldL	R_pgXW2ib04rk04U1	56	1	9.5	7.238	43	Female	White	20	68	1.5	2	4.5	4	4	2	7
7EbKpQKldL	R_1DZrj0mXFNlzerG	56	1	0.6	7.238	43	Female	White	20	68	1.5	2	4.5	4	4	2	7
8wdBWA01gY	R_pgXW2ib04rk04U1	28	1	9.6	8.143	34	Female	White	17	76	2	3.5	6.5	3	5.5	2	7
8wdBWA01gY	R_pgXW2ib04rk04U1	14	2	9.8	8.143	34	Female	White	17	76	2	3.5	6.5	3	5.5	2	7
8wdBWA01gY	R_3Ena5XdKlAMmmtR	14	2	7	8.143	34	Female	White	17	76	2	3.5	6.5	3	5.5	2	7
8wdBWA01gY	R_1QtmXo279oXTu6f	14	2	7.7	8.143	34	Female	White	17	76	2	3.5	6.5	3	5.5	2	7
8wdBWA01gY	R_2q1OevqncmA72jV	14	2	7.5	8.143	34	Female	White	17	76	2	3.5	6.5	3	5.5	2	7
8wdBWA01gY	R_3k7AKoCwRJTTPBK	14	2	6.1	8.143	34	Female	White	17	76	2	3.5	6.5	3	5.5	2	7
8wdBWA01gY	R_2e2Lr3jZB2CVAh6	14	2	4.9	8.143	34	Female	White	17	76	2	3.5	6.5	3	5.5	2	7
8wdBWA01gY	R_2Tt4FbnxiErpj5o	14	2	9.6	8.143	34	Female	White	17	76	2	3.5	6.5	3	5.5	2	7
8wdBWA01gY	R_2PwkqDN24Ee3xAa	14	2	7.3	8.143	34	Female	White	17	76	2	3.5	6.5	3	5.5	2	7
8wdBWA01gY	R_2q1OevqncmA72jV	28	1	7.7	8.143	34	Female	White	17	76	2	3.5	6.5	3	5.5	2	7
8wdBWA01gY	R_1DZrj0mXFNlzerG	14	2	3.2	8.143	34	Female	White	17	76	2	3.5	6.5	3	5.5	2	7
8wdBWA01gY	R_3k7AKoCwRJTTPBK	56	3	7.9	8.143	34	Female	White	17	76	2	3.5	6.5	3	5.5	2	7
8wdBWA01gY	R_ePOc3sh5wvaa2iJ	14	2	8.5	8.143	34	Female	White	17	76	2	3.5	6.5	3	5.5	2	7
8wdBWA01gY	R_1P7V9YwARvHwbFC	14	2	8.9	8.143	34	Female	White	17	76	2	3.5	6.5	3	5.5	2	7
8wdBWA01gY	R_OKaiNq0VmcdYtUd	14	2	8.1	8.143	34	Female	White	17	76	2	3.5	6.5	3	5.5	2	7
8wdBWA01gY	R_1jcDnXGfNkNaqDb	14	2	7.3	8.143	34	Female	White	17	76	2	3.5	6.5	3	5.5	2	7
8wdBWA01gY	R_1P7V9YwARvHwbFC	28	1	5.9	8.143	34	Female	White	17	76	2	3.5	6.5	3	5.5	2	7
8wdBWA01gY	R_1F99W1Qnk3uLGTg	14	2	5.3	8.143	34	Female	White	17	76	2	3.5	6.5	3	5.5	2	7
8wdBWA01gY	R_6R7uDJfvhb6P2SZ	14	2	8	8.143	34	Female	White	17	76	2	3.5	6.5	3	5.5	2	7
8wdBWA01gY	R_2Tt4FbnxiErpj5o	28	1	9.3	8.143	34	Female	White	17	76	2	3.5	6.5	3	5.5	2	7
8wdBWA01gY	R_1DZrj0mXFNlzerG	28	1	2.9	8.143	34	Female	White	17	76	2	3.5	6.5	3	5.5	2	7
8wdBWA01gY	R_1QtmXo279oXTu6f	56	3	6	8.143	34	Female	White	17	76	2	3.5	6.5	3	5.5	2	7
8wdBWA01gY	R_RPiO4ewTjfuNciZ	14	2	8.1	8.143	34	Female	White	17	76	2	3.5	6.5	3	5.5	2	7
8wdBWA01gY	R_2PwkqDN24Ee3xAa	28	1	5.3	8.143	34	Female	White	17	76	2	3.5	6.5	3	5.5	2	7
8wdBWA01gY	R_ePOc3sh5wvaa2iJ	28	1	9	8.143	34	Female	White	17	76	2	3.5	6.5	3	5.5	2	7
8wdBWA01gY	R_1l3kgHFs0O8geyA	14	2	7.6	8.143	34	Female	White	17	76	2	3.5	6.5	3	5.5	2	7
8wdBWA01gY	R_27JttzJouwhMv5P	14	2	5	8.143	34	Female	White	17	76	2	3.5	6.5	3	5.5	2	7
8wdBWA01gY	R_RgGuXf1AQQMmHoR	28	1	6	8.143	34	Female	White	17	76	2	3.5	6.5	3	5.5	2	7
8wdBWA01gY	R_RgGuXf1AQQMmHoR	14	2	5.9	8.143	34	Female	White	17	76	2	3.5	6.5	3	5.5	2	7
8wdBWA01gY	R_2wGKrNIafrW1exi	14	2	3.7	8.143	34	Female	White	17	76	2	3.5	6.5	3	5.5	2	7
8wdBWA01gY	R_2wGKrNIafrW1exi	28	1	5.5	8.143	34	Female	White	17	76	2	3.5	6.5	3	5.5	2	7
8wdBWA01gY	R_1I4p00HhjngCBwT	28	1	3.7	8.143	34	Female	White	17	76	2	3.5	6.5	3	5.5	2	7
8wdBWA01gY	R_2e2Lr3jZB2CVAh6	28	1	5.7	8.143	34	Female	White	17	76	2	3.5	6.5	3	5.5	2	7
8wdBWA01gY	R_3k7AKoCwRJTTPBK	28	1	8.1	8.143	34	Female	White	17	76	2	3.5	6.5	3	5.5	2	7
8wdBWA01gY	R_OKaiNq0VmcdYtUd	56	3	6.5	8.143	34	Female	White	17	76	2	3.5	6.5	3	5.5	2	7
8wdBWA01gY	R_1QtmXo279oXTu6f	28	1	2.1	8.143	34	Female	White	17	76	2	3.5	6.5	3	5.5	2	7
8wdBWA01gY	R_2PwkqDN24Ee3xAa	56	3	5.4	8.143	34	Female	White	17	76	2	3.5	6.5	3	5.5	2	7
8wdBWA01gY	R_6R7uDJfvhb6P2SZ	28	1	7.9	8.143	34	Female	White	17	76	2	3.5	6.5	3	5.5	2	7
8wdBWA01gY	R_ePOc3sh5wvaa2iJ	56	3	9.4	8.143	34	Female	White	17	76	2	3.5	6.5	3	5.5	2	7
8wdBWA01gY	R_3JC4uX3jyxVuoiZ	28	1	5.9	8.143	34	Female	White	17	76	2	3.5	6.5	3	5.5	2	7
8wdBWA01gY	R_27JttzJouwhMv5P	28	1	7.3	8.143	34	Female	White	17	76	2	3.5	6.5	3	5.5	2	7
8wdBWA01gY	R_e5kGNps24JhW5s5	14	2	6.6	8.143	34	Female	White	17	76	2	3.5	6.5	3	5.5	2	7
8wdBWA01gY	R_1P7V9YwARvHwbFC	56	3	7.2	8.143	34	Female	White	17	76	2	3.5	6.5	3	5.5	2	7
8wdBWA01gY	R_PINksxbIgYUqd0t	14	2	7.1	8.143	34	Female	White	17	76	2	3.5	6.5	3	5.5	2	7
8wdBWA01gY	R_RPiO4ewTjfuNciZ	28	1	7.2	8.143	34	Female	White	17	76	2	3.5	6.5	3	5.5	2	7
8wdBWA01gY	R_OKaiNq0VmcdYtUd	28	1	5.2	8.143	34	Female	White	17	76	2	3.5	6.5	3	5.5	2	7
8wdBWA01gY	R_pgXW2ib04rk04U1	56	3	9.6	8.143	34	Female	White	17	76	2	3.5	6.5	3	5.5	2	7
8wdBWA01gY	R_2q1OevqncmA72jV	56	3	6.7	8.143	34	Female	White	17	76	2	3.5	6.5	3	5.5	2	7
8wdBWA01gY	R_1DZrj0mXFNlzerG	56	3	0.8	8.143	34	Female	White	17	76	2	3.5	6.5	3	5.5	2	7
[truncated: 326 more rows]
