# Supplementary material for: Physical healing as a function of perceived time
Source: Sci Rep. 2023 Dec 17;13:22432. doi: 10.1038/s41598-023-50009-3 (PMC10725481; doi:10.1038/s41598-023-50009-3)
Supplement: Supplementary file 9 — Supplementary Information 9. [file 41598_2023_50009_MOESM9_ESM.csv]

	X1	X2	X3	X4	X5	X6	X7	X8	X9	X10	X11	X12	X13	X14	X15	X16	X17	X18	X19	X20	X21	X22	X23	X24	X25
1	8.3	8.2	9.8	7.2	9.7	6.2	4.8	6.7	7.8	8.4	7.6	8.9	9	9.1	9.6	9.2	9.2	8.5	8.8	8.2	8.9	9.5	5.1	9.2	8.9
2	7.2	7.8	9	6	8.5	6.7	2.3	8.6	8	6.8	7.8	8.5	8.4	6.2	9.8	9.4	8.4	8.2	4.3	5.5	9	5.5	3.4	6	8.6
3	2.4	7.8	7	3.1	6.2	4.1	3.1	5	1.6	2.4	3.8	5	0	4.5	7	4.8	5.7	3.5	1.3	2	6.9	3.7	0	1.6	5
4	9.7	10	10	10	10	10	10	9.8	9.7	10	9.7	9.8	10	9.4	10	10	9.9	9.6	9.8	9.6	9.9	10	9.5	9.9	8.4
5	8.3	10	9.8	9.1	9.9	10	10	9.6	9.6	9.5	9.7	9.8	9.9	9.4	9.6	9.4	10	9.9	9.8	9.4	9.8	9.6	1.4	9.8	7.3
6	6.9	8.6	9.5	6.1	8.7	7.5	7.4	7.7	8.9	5.6	8.7	8.9	9	7.4	10	9.9	8.8	8.4	8.4	7.3	9	7.7	4.2	7.2	7.8
7	4	4.1	9	7.4	8.6	7	4.5	6.5	8.6	6.4	7	7.2	8.8	7.6	3.6	8.1	9	7.5	6.2	6.7	6.8	2.7	5.8	5	7.7
8	1.9	5.2	9	6.4	8.4	5	3.8	6.3	6.9	5.3	3.5	6.3	7.2	2.3	9.6	9.2	4.1	6.5	5.3	8.1	6.9	4.8	3.5	1.5	5.5
9	6	8.9	9.7	7.3	8.9	8	5.1	7.1	8.9	8.9	8.9	8.6	7.4	8.9	8.3	8.8	9.3	8.5	7.2	8	8	8.5	7.4	9	6.4
10	5.4	5.7	7	5.6	8.6	6.1	3.6	5.6	7	6.1	6	7.2	7.7	1.6	7.6	6.5	7.2	6.6	6	2.9	6.6	5.4	0.4	7.2	6.1
11	4.3	6.8	8.5	2.2	8.3	6.2	4.3	8.2	6.2	6.2	5.5	8.3	8.1	8.2	9	8.4	8.6	7.6	6.8	3.8	8	3.4	2.8	7	6.4
12	7.8	7.7	9	5.3	7	5	2.7	6.7	9	7.8	5	6.8	8.3	8.3	10	9.4	5.5	8	5.3	2.8	4.5	6	4.4	4.9	5.8
13	6.3	8.4	9	6.6	8.7	8	4.8	8.4	9.5	8.9	8	9.1	8	9.6	9.7	9.8	9.2	7.6	7.2	6.2	9.2	8.8	5.2	6.3	7.1
14	7	7.8	9.5	7.5	9	6.8	6.7	8.5	7.7	7.6	6.7	8.7	9.1	8.5	9.6	9.9	9.2	8	7.6	9.1	8.5	8.9	5	8.1	8
15	9.2	9.8	9.8	10	9.8	8.2	9.6	9.5	9.1	9.8	9.2	9.4	9.7	9.3	9.9	9.1	9.8	8.4	9.5	9.1	9.5	9.7	10	9.8	8
16	6.3	9.1	9	8.5	9.5	7	4.8	7.7	9	7.9	7.4	8.5	9.6	8.1	8.5	9.2	8.9	9.3	8.5	6.6	9.1	6.3	2.2	5.6	8.4
17	7	9	9.7	8	7.1	5.6	6.5	8.6	9	8.6	8.1	9.1	8.2	8.6	9.7	9.8	9.4	7.5	5	6.7	9	7.1	6.4	9.1	6.1
18	5.5	7.7	9	7.4	8.9	7	4.6	8	8.5	6.9	6.7	6.2	7.6	3.9	9.6	8	8.4	8.1	4.5	5.7	7.7	8.9	0.6	5.3	6.4
19	2.3	4.4	9	3	7	5.1	0.6	6.8	6.6	5.1	4.7	8.4	1.1	0.6	7.7	8.5	7.1	4.4	3.9	0.5	4.8	1.4	0.6	4.9	5.2
20	3.8	3.3	8	7.5	8.7	4.8	0.8	5.7	5.3	7.1	2.9	1	3.5	0.5	2.1	8.8	7	5.7	6.5	5	3.2	0.6	0.2	5.3	6.1
21	3.5	5.2	5	6	8.3	5.5	4.4	7.6	7.7	6.7	6.6	6.6	8.3	0.6	9.1	7.9	7.3	7	3	5	7.7	6.7	0.5	5	7.5
22	5.9	8.6	9.7	6	9	6.4	6.1	9.4	8.9	9.1	7.9	8.7	9.8	8.6	9.2	9.5	9	8.5	7.9	7.5	9.1	9.7	5.4	9.4	7.6
23	7	8.9	9.5	6.9	9	7.9	2	8.8	8.3	2.1	6.8	1.9	9.7	9.1	9.8	1.5	9.3	9.4	8	7.3	9.3	9.5	4.8	9.5	7.4
24	7.4	9.8	9.5	9.1	9.4	9.5	9.8	8.9	8.6	9.9	8.6	5.3	9.7	0.4	9.8	1.5	9.9	9.4	9.3	5.4	7.6	1.5	0.2	9.8	7.5
25	5.2	8.9	9	8	9.6	7	3.4	8.4	8.1	6.3	6.5	7.9	8.7	8.7	9.9	9.8	8.4	8.6	8.6	6.5	8.6	8.2	4.6	8.2	8.8
26	2.4	6.7	8.5	4.2	8.6	4.5	2.8	7.5	6.5	6.2	6.7	6.4	7.6	8.7	6.3	1.6	8	6.6	4.5	3.2	7.5	3	0	6.4	5.7
27	6.8	9.6	9.5	9	9.9	8.8	7.6	8.6	7.7	7.5	7.7	8.3	8.9	9.6	8.9	9.4	7.9	8.8	9.3	8.1	7.8	9	9.3	8	8
28	8.8	9.1	9.8	8	9.4	8.8	8.7	8.4	7.5	8.9	7.6	8.5	9.6	8.1	9.8	9.3	6.3	8.8	6.8	8.1	9.2	9.3	5.3	9.4	7.3
29	6.1	6.2	8.5	1.8	8.5	7.7	4.5	6.9	7.4	7.1	5	7.8	7.5	6.1	9.7	9.1	8.7	8.5	4.4	6.4	3.9	9.3	7	1	5.5
30	2.5	4.9	9.5	4.7	8.8	6	3.1	6.1	7.7	7.8	4.4	4.2	6.3	8.1	9.9	9.3	3.3	8.4	2.7	5.3	7.1	0.6	1.9	3.8	6.7
31	6.8	6	9	6.5	9.3	7.2	5.2	8.5	7.8	7.5	6.9	8.6	9	0.5	8.4	9.4	9	8.1	5.2	6.3	8.2	8.8	4.4	5.3	7.7
32	3.8	7.4	9.5	4	8.1	7	1.2	8.9	7.1	2.6	7.1	9	5.1	2	9.6	9	9.3	8.5	5.6	6.3	3.9	3.3	1.4	5.7	6.4
33	6.8	7.7	8	7.4	8.5	8.4	1.8	8.5	9.2	6.5	6.5	7.7	9.6	0.8	9.5	8.4	8.2	8.6	7.9	6.7	8.7	9.3	3.8	6.2	7.1
34	4.7	5.8	7	6.2	4.5	4.4	0.9	5	7.2	4.5	6.8	3.6	5	1.3	7.5	1.4	7.3	1.3	1.7	0.7	3.7	1	0.1	3.7	4.1
35	3.9	6.9	7.5	6.3	7	4.8	3.6	6.6	6.4	4.9	6.2	7	6.1	8.9	6.8	5.2	5.4	4.4	4.7	5.1	7.9	2.6	4.3	1.9	3.5
36	3.3	4.9	7.5	6.5	6.6	3.6	3.4	5	8.7	5.6	3.6	7.7	3.6	0.2	7.6	7.1	7.9	6.9	2.3	5	4.2	1.5	2.3	2.7	5.4
37	3.1	5.6	8.5	7.8	6.8	4.5	1.3	3.5	5.9	8.1	5.1	8.5	1	8.9	6.1	7.5	5	8.1	4.4	3.8	7.6	4.8	0.9	2	6.1
38	3.2	6.8	7.5	4.1	8.9	4.9	2.8	6.3	6.5	6.3	6.8	8.1	5.9	5.1	8.3	8.2	8	6.7	4.3	6.7	7.4	5.3	0.5	5	6.8
39	9.9	10	9.9	10	9.4	9.7	10	9.6	8.9	8.5	10	9.7	9.9	8.2	9	8.4	10	9.8	9.5	9.6	9.9	10	9.6	9.9	8.3
40	8.1	8.5	9.5	6.2	8.5	7.3	5	7.9	6.2	7.7	4	8.8	8.6	2.2	8	7.3	8.4	8.5	4.5	4	8.7	4	1.9	1.9	5
41	3.3	5.4	8	4.3	5.4	3.6	2.1	5.7	5.1	3.7	5.7	5.7	0.1	0.6	6.1	7.5	6.7	4.9	3.7	1.9	6.8	1.3	0.8	4.1	5.4
42	7	8.5	9.5	9	9.5	9.3	4.8	7.1	7.9	7	7	7.4	9.2	7.2	9.6	9	8	8.6	5.8	6	7.4	2.1	0.6	6.1	7.9
43	5.2	5.4	8	3.7	8.3	5.8	4.2	8.1	8.2	7.5	5	7.3	8.9	2.6	9.7	9.6	7	8.1	5.5	5.4	8	5.8	2.3	6	6.3
44	2.9	4.5	8	3.7	7.7	4.8	3.4	3.9	7.9	6.2	4	8	0.1	8.6	8.6	8.1	3.4	7	5.4	4.7	6.7	7.8	1.8	4	5.4
45	7.9	9	9.8	7.4	7.4	8.2	3.1	7.2	8.5	6.4	6	6.7	3.8	7.6	8.9	7.9	9.1	7.7	7.4	4.9	8.7	6.2	3.1	6.1	8.9
46	6.9	8	8.5	8	8.9	6.1	5.2	8.5	7.7	6.2	6.6	8.7	7.1	8.8	9.3	9	8	8.5	6.7	5.3	8.8	8.5	3.5	6.8	6.3
47	4.1	4.5	8	3.8	8.3	4.8	4.6	5.4	5.5	7	4.5	8.5	5.2	4.6	8.1	8.1	8	5.6	6.5	4	6.5	4.3	4	5	5.2
48	2.7	5.7	9	4	6.4	4.9	1.9	4.7	5.2	4.5	2.8	6.2	3	8	7.9	7.3	6.4	7.5	2.3	3.8	6.6	1.6	2.7	3.9	5
49	7.4	8	9.5	8.1	9.2	6.1	2.5	9	7.6	7.3	8.7	8.4	9.6	9	9.2	9.5	8.5	8.6	7.4	7.7	7.5	9.4	6.5	8	8.2
50	4.1	6	8	3.3	8.8	4.8	3.3	6.3	6.6	8.2	3.9	8.3	7.5	0.6	8.1	9.7	5.4	7.8	4.6	6.1	7.4	5.2	5.8	5	5.7
51	4	6.3	9	5	7.9	7.5	3	6.9	7.3	7.6	5	8.4	8.1	7.6	9.6	8.7	7.5	7.1	5.8	5.8	6.4	6.1	1.5	2.1	6.7
52	6.4	4	9	3	7.4	5.8	3	6.9	6.1	7.8	6.4	6.3	2.8	3.5	9.1	9.3	7.7	7	4.7	5.2	3.7	2.8	0.7	5.2	5.2
53	3	6.8	9	5.8	8.7	5.5	1.2	5.1	4.7	3.9	4	7.7	2.3	3.4	5.5	6.9	8.1	6.7	4.6	6	7.5	4.1	0.3	5.1	7.7
54	7.3	9.5	9.9	8.1	8.3	8.5	8.9	9.5	9.5	9.4	8.7	9.2	9.6	1.1	9.4	9.8	9.2	9.2	8.4	7.8	9.6	9.7	9.4	7.5	8.4
55	3.2	6	9	3.4	8.2	4.6	3.8	5.7	5.7	6.1	7.4	6.4	6.9	9	5.3	2	5.5	5.1	5	2.1	7.3	4.7	3	4.6	5
56	3.2	5	7.5	3.6	6.5	3.2	1.4	3.6	6.3	6.9	1.7	8.7	2.9	0.4	9.8	6.3	4.6	1	2	3.5	6.9	2.8	0	8.7	5.1
57	5.1	6.5	9	6.1	7.1	4.6	3	5.2	5.3	5.9	4.6	8.2	6	4.9	6.8	6.7	6.8	4	2.7	3.2	7.7	1.6	1.5	4.8	5.9
58	3.7	4.2	7	6.1	7.6	4.1	4.3	5.2	5.8	5.1	1.7	7.7	4.4	0.7	8	6.3	7.1	4.9	3	3.7	4.9	4.9	0	5	6.8
59	1.6	3.6	5	4	4.4	3.6	1.2	5.1	3.6	5.7	4.2	7.8	0	4.6	4.8	4.8	7.7	3.7	4.6	0	3.4	1.9	0.3	0.5	5.3
60	3.5	5.7	6.5	3.9	7.1	3	0.8	5.2	1.5	3.5	4.3	4.6	0.1	5.3	6.6	4.5	6.2	3.2	0.9	1.9	5.3	2.7	0.4	1	6.8
61	5.5	5.3	9	4.1	5.6	4.4	2.4	7.2	6.4	4.5	3.4	7.6	5.1	4.3	8.3	5.4	8.1	5.3	2.2	7.5	3.8	1.3	0.2	8.9	5.3
62	2.8	0	5	1.6	5	3.3	0.9	5.6	5.1	2.4	2.2	0.6	0.1	0.4	1.2	4.1	3.9	1.7	0.1	1.9	0.1	0.1	1.2	1.2	4.9
63	4.2	7.3	9.8	9.1	9.5	7.4	5.7	8.6	7.5	7.4	7.5	8.7	9.2	5.9	9.8	9.8	8.1	8.4	6.5	5.8	7.3	8.8	5.6	6.8	5.9
64	2.1	4.7	6	6.2	6.9	5	1.4	7.4	3.7	4.6	4.4	0.6	4.9	0.8	9.6	8.2	6.3	4.5	1.2	3.6	3.8	2.1	0	4	5.7
65	7.1	8.5	9.5	7.4	8.8	8.1	5.1	8.4	8.8	8.2	8.8	8.9	9.6	9.4	9.3	9.2	9.2	8.4	8.9	6.6	8.5	9.7	5	8.6	7.5
66	6.5	6.7	9.6	6	9.4	5.1	4.5	6.5	7.4	5.5	8.9	5.5	6	9.1	7.2	8.2	7.9	5.4	8.5	5.5	7.5	2.2	0.8	4.9	6.4
67	5.5	7.7	9.6	7.9	9	5.3	3.7	5.2	8	5.9	1.7	5.7	2.1	1.3	5.9	9.3	8.1	5.3	7.3	6.4	7.2	2.3	2.9	5	6
68	3.7	7.5	9.8	8	8.5	6.6	4	8.1	7.7	3.8	7.1	4.9	7.7	7.3	8.9	9.6	6.1	7.3	5	7	8.1	5.3	3.2	7.6	5.9
69	9.1	9.4	9.8	8.5	9.9	7.9	7.2	8.7	8.7	9.6	8.3	8.6	9	9.4	10	9.9	9.7	9	8.7	6.9	9.6	9.6	9	8.4	8.7
70	5.3	5.4	9	7.5	9	5	4.1	5.5	6	8.2	5.1	4.2	8.9	0.7	6.6	8.9	7.7	8	4.6	4.7	7	5.6	0.6	8.2	6.8
71	5	7.3	9.5	6.2	8.7	5	2.7	8.4	5.8	6.7	4.3	8	5	7.3	8.9	8	8.4	9.4	4.2	5.5	8.6	5.1	2.3	4.9	7.8
72	5.8	7.9	9.5	5.6	9.5	7.9	5	7.6	9.1	5.8	7.2	9.2	8.8	9.4	9.7	8.3	9.1	8.5	7.7	6.2	8.9	8.3	4.7	8	6.1
73	3.2	5.7	9	7.2	7.2	2.5	0.7	2.8	5.6	5.5	2.6	5.6	0.1	0.3	3.5	1.7	7.6	8.4	1.9	0.5	3	2.2	2.5	1.7	4.8
74	4.8	7.8	8.5	6	8.6	5	4.7	7.8	6.4	7.9	4.4	7.2	7.4	7.3	8	9.8	7.6	8.6	7.4	5.5	8.1	6	0.5	7.4	7.2
75	7.7	9.1	9.5	8	9.5	6.1	4.8	8.3	9.1	4.2	8.6	8.7	6.8	1.2	9.2	9	9.3	8	6.5	3.2	8.9	9.1	4	5.3	7.9
76	8.5	9.9	9.9	9.1	9.9	10	10	9.8	9.9	10	9.9	9.5	10	9.5	10	10	9.7	9.9	10	9.3	9.7	10	9.3	9.9	9
77	6.5	6.9	9.8	8.5	9.5	7	5.9	8.1	8.2	6.7	7	7.9	8.2	7.6	6.1	9.6	8.7	8.3	6.3	7.1	7.8	7.9	2.4	5.3	7.4
78	9.2	9.7	9.9	8.7	9.2	9.5	9.2	9.6	9.6	9.5	9.3	9.4	9.8	5	9.9	8.7	9.5	8.1	8.6	7.8	9.9	9.8	9.1	9.7	8.3
79	5.9	7.1	9.5	5.3	6.5	5.5	5.1	7	5.3	5.3	7.6	8.7	3.8	1.4	4	7	8.9	8.3	6.8	2	8	7.2	5.3	5.1	5.4
80	3.5	6.6	9.5	7	8.5	6.1	2.2	5.2	4.8	2.5	6.3	8.4	2.2	0.8	7.4	8.6	8.8	4.6	4.2	4.8	5.3	4.8	1.5	3.9	4.9
81	8.5	9.5	9.8	9	9.3	6.9	7.8	8.1	8.9	8.8	8.2	9.1	9.3	8.8	8.2	9.9	9.5	9.6	8.7	8.6	9.3	9	7.5	9.1	8.3
82	2.8	7.7	9.5	8.8	8.4	5.9	3.4	7.4	8.2	7.8	6	9	9.5	0.9	7.5	9.4	9.1	8.1	6.4	5.4	7.1	8.2	2.5	7.2	7.3
83	6.9	8.6	9.8	8.4	9.1	6.7	3.4	9	9.1	8.6	7.8	8.6	9.4	2.3	9.7	9.6	9	8	9.6	5.8	9.2	9	5.7	8.9	8.2
84	8	8.5	9.5	7.1	9.8	7.2	6.3	7.4	8.6	7.5	7.9	8.6	9.7	9.5	9.4	9.6	9.3	9.4	8.7	9	7.8	9	5.7	9.4	8.7
85	7.5	8.1	9.8	7.2	9	7.2	5.2	7.8	9.4	8.1	9.5	9	9.4	8.6	9.6	9.2	8.1	8.3	5.6	6.5	7.6	8.7	9.1	8.1	7.9
86	1.1	4.3	3.5	3.7	5.3	1.1	0.1	3	4.6	2	3.5	2.1	0.1	0.7	1.8	3	4	2.2	1.1	0.8	4	0.6	0	0.3	1.3
87	7.2	6.3	9.5	3.9	8.7	4.8	4.6	7.6	6.4	7	7.3	7.3	5.3	1.2	7.9	9.1	8.6	7.5	6.3	1.4	8.4	5	5.3	5	5.8
88	8.2	8.5	9.7	8.1	9.3	8	4.7	8.4	9.2	6.5	7.1	8.5	9.1	9.3	9.6	9.4	8.5	8.4	7.8	6.3	9	9.4	6.1	9.6	7.4
89	8.7	8.5	9.5	8.1	9.2	7	5.9	9	8.6	7.3	7.1	7.9	9.5	9.2	8.8	9.3	8.1	7.8	8.5	7	7.3	8.2	7.6	5.2	7.4
90	4.2	8.1	9.7	5.6	9.5	6.2	4.1	8.7	7.7	8.1	6.9	8.6	7.9	7.5	7.6	8.3	7.5	7	4.5	4	7.5	1.3	0.3	7.7	7.5
91	3.8	7.7	9	3.9	8.1	5	4.9	6.4	5.5	5.2	7.4	6.4	2.2	0.7	7.8	5.4	7.9	4.8	6.5	4.8	6.8	8.7	0.5	2.1	7.5
92	6.6	7.4	9	8.1	9	4.1	4.6	7.4	7.7	6.7	5	7.6	8.8	4.6	8.3	8.1	8.6	8	6	6.9	8.2	4.7	5.2	7.9	7
93	5	8.9	9.5	7.4	9.1	6.7	5.8	6.9	7.6	5	7.5	8.6	8.8	8.6	7.9	8	8.8	2.8	8.7	6	7.4	8.3	5.9	8.9	6.8
94	7.9	9	9.7	8.3	8.8	6.4	5.8	8.8	9.3	8.4	8.2	8	9.6	8.7	9.4	9.7	9.6	9.5	8	8	9	8.6	4.7	9.3	7.5
95	5.4	9.2	9.8	8.7	9.3	7.4	5.1	8.9	9.5	9.4	7.4	8.8	9.2	8.1	9.6	9.8	9.6	9.1	7.5	8.1	9	9.8	3.6	7.8	6.2
96	4.9	7.8	9	3.1	8.3	4.9	0.6	8.1	5.6	7.8	0.3	6.5	7.6	0.5	8.1	8.5	8.9	5.8	2.8	1.8	7.7	0.4	2.5	5.1	7.5
97	2.6	6.7	8.5	3.9	7	4.1	1	5.8	5.4	4.7	7.4	5.3	2.5	7.9	7.2	6.5	5.5	5.3	1.5	1.7	5.2	1.8	4.2	1.9	3.7
